# Supplementary material for: Multiscale analysis reveals that diet-dependent midgut plasticity emerges from alterations in both stem cell niche coupling and enterocyte size
Source: eLife. 2021 Sep 23;10:e64125. doi: 10.7554/eLife.64125 (PMC8528489; doi:10.7554/eLife.64125)
Supplement: Figure 1—figure supplement 3—source data 2. [file elife-64125-fig1-figsupp3-data2.zip]

Archive with 1 entries (1 files):
- Figure 1-source data 9.csv
