# Supplementary material for: Multiscale analysis reveals that diet-dependent midgut plasticity emerges from alterations in both stem cell niche coupling and enterocyte size
Source: eLife. 2021 Sep 23;10:e64125. doi: 10.7554/eLife.64125 (PMC8528489; doi:10.7554/eLife.64125)
Supplement: Figure 2—figure supplement 1—source data 2. [file elife-64125-fig2-figsupp1-data2.csv]

Sucrose.in.Diet	Yeast.in.Diet	Absorbance
255.9566546	18.04334537	0.134
255.9566546	18.04334537	0.291
255.9566546	18.04334537	0.244
255.9566546	18.04334537	0.258
255.9566546	18.04334537	0.314
255.9566546	18.04334537	0.044
255.9566546	18.04334537	0.232
255.9566546	18.04334537	0.32
255.9566546	18.04334537	0.243
255.9566546	18.04334537	0.24
255.9566546	18.04334537	0.067
255.9566546	18.04334537	0.201
255.9566546	18.04334537	0.241
255.9566546	18.04334537	0.24
255.9566546	18.04334537	0.224
274	0	0.337
274	0	0.553
274	0	0.637
274	0	0.602
274	0	0.566
274	0	0.257
274	0	0.582
274	0	0.735
274	0	0.579
274	0	0.716
274	0	0.221
274	0	0.631
274	0	0.671
274	0	0.566
274	0	0.574
168.1	105.9	0.103
168.1	105.9	0.258
168.1	105.9	0.15
168.1	105.9	0.219
168.1	105.9	0.185
168.1	105.9	0.084
168.1	105.9	0.158
168.1	105.9	0.2
168.1	105.9	0.179
168.1	105.9	0.207
168.1	105.9	0.035
168.1	105.9	0.086
168.1	105.9	0.137
168.1	105.9	0.42
168.1	105.9	0.181
112.7966667	161.2033333	0.2
112.7966667	161.2033333	0.252
112.7966667	161.2033333	0.22
112.7966667	161.2033333	0.246
112.7966667	161.2033333	0.341
112.7966667	161.2033333	0.089
112.7966667	161.2033333	0.183
112.7966667	161.2033333	0.286
112.7966667	161.2033333	0.274
112.7966667	161.2033333	0.241
112.7966667	161.2033333	0.112
112.7966667	161.2033333	0.088
112.7966667	161.2033333	0.333
112.7966667	161.2033333	0.24
112.7966667	161.2033333	0.197
0	274	0.227
0	274	0.216
0	274	0.339
0	274	0.312
0	274	0.209
0	274	0.103
0	274	0.218
0	274	0.044
0	274	0.05
0	274	0.111
0	274	0.351
0	274	0.333
0	274	0.062
0	274	0.172
0	274	0.146
0	274	0.097
0	274	0.067
168.1	11.85	0.185
168.1	11.85	0.463
168.1	11.85	0.412
168.1	11.85	0.303
168.1	11.85	0.415
168.1	11.85	0.139
168.1	11.85	0.44
168.1	11.85	0.542
168.1	11.85	0.542
168.1	11.85	0.547
168.1	11.85	0.229
168.1	11.85	0.507
168.1	11.85	0.456
168.1	11.85	0.42
168.1	11.85	0.463
179.9833333	0	0.469
179.9833333	0	0.744
179.9833333	0	0.489
179.9833333	0	0.785
179.9833333	0	0.669
179.9833333	0	0.391
179.9833333	0	0.811
179.9833333	0	0.891
179.9833333	0	0.709
179.9833333	0	0.902
179.9833333	0	1.237
179.9833333	0	1.362
179.9833333	0	0.962
179.9833333	0	0.797
179.9833333	0	0.779
110.4306569	69.56934307	0.093
110.4306569	69.56934307	0.126
110.4306569	69.56934307	0.122
110.4306569	69.56934307	0.159
110.4306569	69.56934307	0.182
110.4306569	69.56934307	0.043
110.4306569	69.56934307	0.088
110.4306569	69.56934307	0.146
110.4306569	69.56934307	0.102
110.4306569	69.56934307	0.114
110.4306569	69.56934307	0.021
110.4306569	69.56934307	0.088
110.4306569	69.56934307	0.115
110.4306569	69.56934307	0.119
110.4306569	69.56934307	0.113
74.1	105.9	0.082
74.1	105.9	0.127
74.1	105.9	0.128
74.1	105.9	0.142
74.1	105.9	0.201
74.1	105.9	0.05
74.1	105.9	0.122
74.1	105.9	0.195
74.1	105.9	0.165
74.1	105.9	0.205
74.1	105.9	0.076
74.1	105.9	0.135
74.1	105.9	0.186
74.1	105.9	0.204
74.1	105.9	0.2
0	179.9833333	0.267
0	179.9833333	0.201
0	179.9833333	0.2
0	179.9833333	0.227
0	179.9833333	0.276
0	179.9833333	0.123
0	179.9833333	0.04
0	179.9833333	0.086
0	179.9833333	0.1
0	179.9833333	0.225
0	179.9833333	0.196
0	179.9833333	0.172
0	179.9833333	0.069
0	179.9833333	0.249
0	179.9833333	0.286
0	179.9833333	0.288
0	179.9833333	0.296
16.81	1.185	1.418
16.81	1.185	1.4
16.81	1.185	1.462
16.81	1.185	1.428
16.81	1.185	1.437
16.81	1.185	1.349
16.81	1.185	1.499
16.81	1.185	1.54
16.81	1.185	1.413
16.81	1.185	1.459
16.81	1.185	1.191
16.81	1.185	1.487
16.81	1.185	1.549
16.81	1.185	1.477
16.81	1.185	1.466
17.99833333	0	1.447
17.99833333	0	1.474
17.99833333	0	1.493
17.99833333	0	1.458
17.99833333	0	1.452
17.99833333	0	1.224
17.99833333	0	1.467
17.99833333	0	1.578
17.99833333	0	1.399
17.99833333	0	1.444
17.99833333	0	1.227
17.99833333	0	1.487
17.99833333	0	1.569
17.99833333	0	1.447
17.99833333	0	1.421
11.04306569	6.956934307	1.33
11.04306569	6.956934307	1.428
11.04306569	6.956934307	1.493
11.04306569	6.956934307	1.443
11.04306569	6.956934307	1.516
11.04306569	6.956934307	1.242
11.04306569	6.956934307	1.467
11.04306569	6.956934307	1.458
11.04306569	6.956934307	1.459
11.04306569	6.956934307	1.491
11.04306569	6.956934307	1.267
11.04306569	6.956934307	1.52
11.04306569	6.956934307	1.434
11.04306569	6.956934307	1.356
11.04306569	6.956934307	1.394
7.4	10.59	1.266
7.4	10.59	1.1414
7.4	10.59	1.478
7.4	10.59	1.507
7.4	10.59	1.572
7.4	10.59	1.208
7.4	10.59	1.115
7.4	10.59	1.297
7.4	10.59	1.385
7.4	10.59	1.429
7.4	10.59	1.105
7.4	10.59	1.538
7.4	10.59	1.531
7.4	10.59	1.526
7.4	10.59	1.333
0	17.99833333	1.154
0	17.99833333	1.242
0	17.99833333	1.177
0	17.99833333	0.887
0	17.99833333	0.955
0	17.99833333	1.128
0	17.99833333	1.098
0	17.99833333	1.135
0	17.99833333	0.811
0	17.99833333	1.163
0	17.99833333	1.23
0	17.99833333	1.368
0	17.99833333	1.269
74.1	5.223587151	0.711
74.1	5.223587151	0.997
74.1	5.223587151	1.067
74.1	5.223587151	1.048
74.1	5.223587151	1.034
74.1	5.223587151	0.544
74.1	5.223587151	1.028
74.1	5.223587151	1.172
74.1	5.223587151	1.127
74.1	5.223587151	1.128
74.1	5.223587151	0.515
74.1	5.223587151	1.01
74.1	5.223587151	1.003
74.1	5.223587151	0.942
74.1	5.223587151	0.949
79.32358715	0	0.792
79.32358715	0	1.206
79.32358715	0	1.139
79.32358715	0	1.086
79.32358715	0	1.158
79.32358715	0	0.976
79.32358715	0	1.242
79.32358715	0	1.318
79.32358715	0	1.142
79.32358715	0	1.121
79.32358715	0	0.694
79.32358715	0	1.155
79.32358715	0	1.221
79.32358715	0	1.073
79.32358715	0	1.074
48.66531022	30.65827693	0.245
48.66531022	30.65827693	0.366
48.66531022	30.65827693	0.344
48.66531022	30.65827693	0.384
48.66531022	30.65827693	0.392
48.66531022	30.65827693	0.132
48.66531022	30.65827693	0.405
48.66531022	30.65827693	0.433
48.66531022	30.65827693	0.365
48.66531022	30.65827693	0.365
48.66531022	30.65827693	0.034
48.66531022	30.65827693	0.363
48.66531022	30.65827693	0.387
48.66531022	30.65827693	0.27
48.66531022	30.65827693	0.277
32.65487671	46.66871044	0.261
32.65487671	46.66871044	0.342
32.65487671	46.66871044	0.238
32.65487671	46.66871044	0.237
32.65487671	46.66871044	0.318
32.65487671	46.66871044	0.066
32.65487671	46.66871044	0.128
32.65487671	46.66871044	0.197
32.65487671	46.66871044	0.172
32.65487671	46.66871044	0.225
32.65487671	46.66871044	0.118
32.65487671	46.66871044	0.203
32.65487671	46.66871044	0.291
32.65487671	46.66871044	0.258
32.65487671	46.66871044	0.233
0	79.32358715	0.194
0	79.32358715	0.194
0	79.32358715	0.21
0	79.32358715	0.208
0	79.32358715	0.215
0	79.32358715	0.181
0	79.32358715	0.195
0	79.32358715	0.206
0	79.32358715	0.257
0	79.32358715	0.25
0	79.32358715	0.076
0	79.32358715	0.121
0	79.32358715	0.213
0	79.32358715	0.232
0	79.32358715	0.201
17.99833333	0	1.468
17.99833333	0	1.443
17.99833333	0	1.487
17.99833333	0	1.603
17.99833333	0	1.393
17.99833333	0	1.456
17.99833333	0	1.515
17.99833333	0	1.501
17.99833333	0	1.433
79.32358715	0	1.167
79.32358715	0	1.03
79.32358715	0	1.057
79.32358715	0	1.205
79.32358715	0	1.117
79.32358715	0	1.143
79.32358715	0	0.987
179.9833333	0	0.97
179.9833333	0	0.795
179.9833333	0	0.853
179.9833333	0	1.035
179.9833333	0	0.865
179.9833333	0	0.842
179.9833333	0	0.708
179.9833333	0	0.496
179.9833333	0	0.665
274	0	0.698
274	0	0.62
274	0	0.669
274	0	0.761
274	0	0.509
274	0	0.615
274	0	0.577
274	0	0.543
274	0	0.534
0	17.99833333	1.143
0	17.99833333	1.325
0	17.99833333	1.346
0	17.99833333	1.105
0	17.99833333	1.354
0	17.99833333	1.188
0	17.99833333	1.179
0	17.99833333	1.265
0	17.99833333	1.339
0	79.32358715	0.177
0	79.32358715	0.193
0	79.32358715	0.348
0	79.32358715	0.089
0	79.32358715	0.236
0	79.32358715	0.263
0	79.32358715	0.125
0	79.32358715	0.178
0	79.32358715	0.281
0	179.9833333	0.128
0	179.9833333	0.195
0	179.9833333	0.314
0	179.9833333	0.102
0	179.9833333	0.212
0	179.9833333	0.159
0	179.9833333	0.05
0	179.9833333	0.154
0	179.9833333	0.185
74.1	46.66871044	0.107
74.1	46.66871044	0.191
74.1	46.66871044	0.197
74.1	46.66871044	0.281
74.1	46.66871044	0.123
74.1	46.66871044	0.161
74.1	46.66871044	0.229
74.1	46.66871044	0.207
74.1	46.66871044	0.087
74.1	46.66871044	0.117
74.1	46.66871044	0.12
74.1	46.66871044	0.117
168.1	46.66871044	0.097
168.1	46.66871044	0.118
168.1	46.66871044	0.155
168.1	46.66871044	0.076
168.1	46.66871044	0.07
168.1	46.66871044	0.045
168.1	46.66871044	0.176
168.1	46.66871044	0.068
168.1	46.66871044	0.05
168.1	46.66871044	0.075
168.1	46.66871044	0.076
168.1	46.66871044	0.013
220	46.66871044	0.083
220	46.66871044	0.081
220	46.66871044	0.125
220	46.66871044	0.062
220	46.66871044	0.086
220	46.66871044	0.086
220	46.66871044	0.163
220	46.66871044	0.11
220	46.66871044	0.052
220	46.66871044	0.101
220	46.66871044	0.154
220	46.66871044	0.036
220	105.9	0.097
220	105.9	0.222
220	105.9	0.341
220	105.9	0.127
220	105.9	0.174
220	105.9	0.119
220	105.9	0.225
220	105.9	0.078
220	105.9	0.058
220	105.9	0.128
220	105.9	0.168
220	105.9	0.033
168.1	161.2033333	0.095
168.1	161.2033333	0.143
168.1	161.2033333	0.293
168.1	161.2033333	0.144
168.1	161.2033333	0.109
168.1	161.2033333	0.146
168.1	161.2033333	0.268
168.1	161.2033333	0.153
168.1	161.2033333	0.079
168.1	161.2033333	0.091
168.1	161.2033333	0.14
168.1	161.2033333	0.073
255.9566546	161.2033333	0.08
255.9566546	161.2033333	0.127
255.9566546	161.2033333	0.134
255.9566546	161.2033333	0.115
255.9566546	161.2033333	0.084
255.9566546	161.2033333	0.107
255.9566546	161.2033333	0.257
255.9566546	161.2033333	0.423
255.9566546	161.2033333	0.081
255.9566546	161.2033333	0.158
255.9566546	161.2033333	0.164
255.9566546	161.2033333	0.041
155	25	0.201
155	25	0.27
155	25	0.2
155	25	0.074
155	25	0.218
155	25	0.162
155	25	0.224
155	25	0.05
155	25	0.224
155	25	0.282
155	25	0.274
155	25	0.027
133	46.66871044	0.087
133	46.66871044	0.114
133	46.66871044	0.22
133	46.66871044	0.09
133	46.66871044	0.118
133	46.66871044	0.142
133	46.66871044	0.207
133	46.66871044	0.097
133	46.66871044	0.11
133	46.66871044	0.155
133	46.66871044	0.158
133	46.66871044	0.039
