# Supplementary material for: Multiscale analysis reveals that diet-dependent midgut plasticity emerges from alterations in both stem cell niche coupling and enterocyte size
Source: eLife. 2021 Sep 23;10:e64125. doi: 10.7554/eLife.64125 (PMC8528489; doi:10.7554/eLife.64125)
Supplement: Figure 2—figure supplement 2—source data 1. [file elife-64125-fig2-figsupp2-data1.csv]

Food	Line	Repeat	Total.L
HS	CantonS	1	4985.685
HS	CantonS	1	3841.359
HS	CantonS	1	5723.491
HS	CantonS	1	4538.927
HS	CantonS	1	5663.111
HS	CantonS	1	5204.575
HS	CantonS	1	4684.456
HS	CantonS	1	4341.901
HS	CantonS	2	5859.056
HS	CantonS	2	5102.07
HS	CantonS	2	5980.964
HS	CantonS	2	4315.709
HS	CantonS	2	5408.182
HS	CantonS	2	3565.33
HS	CantonS	2	5786.047
HS	CantonS	2	4214.09
HS	CantonS	3	4059.861
HS	CantonS	3	3751.527
HS	CantonS	3	4630.501
HS	CantonS	3	4637.797
HS	CantonS	3	4374.318
HS	CantonS	3	4824.424
HS	CantonS	3	4159.537
HY	CantonS	1	5682.584
HY	CantonS	1	6084.225
HY	CantonS	1	5922.447
HY	CantonS	1	5887.842
HY	CantonS	1	5913.814
HY	CantonS	1	7129.107
HY	CantonS	2	6680.632
HY	CantonS	2	7222.704
HY	CantonS	2	4478.344
HY	CantonS	2	6296.869
HY	CantonS	2	6037.69
HY	CantonS	2	7040.031
HY	CantonS	2	5841.01
HY	CantonS	2	5643.523
HY	CantonS	2	5552.437
HY	CantonS	3	6661.366
HY	CantonS	3	5449.197
HY	CantonS	3	4491.757
HY	CantonS	3	5209.049
HY	CantonS	3	6821.751
HS + Inu	CantonS	1	4721.164
HS + Inu	CantonS	1	4885.154
HS + Inu	CantonS	1	4702.191
HS + Inu	CantonS	1	4819.7
HS + Inu	CantonS	1	4260.54
HS + Inu	CantonS	1	4110.13
HS + Inu	CantonS	1	4586.159
HS + Inu	CantonS	1	4759.244
HS + Inu	CantonS	1	4652.349
HS + Inu	CantonS	2	4717.519
HS + Inu	CantonS	2	4310.549
HS + Inu	CantonS	2	5192.169
HS + Inu	CantonS	2	5427.928
HS + Inu	CantonS	2	5482.516
HS + Inu	CantonS	2	4557.541
HS + Inu	CantonS	2	5323.454
HS + Inu	CantonS	2	4667.019
HS + Inu	CantonS	2	4196.685
HS + Inu	CantonS	3	3895.392
HS + Inu	CantonS	3	4453.956
HS + Inu	CantonS	3	4184.553
HS + Inu	CantonS	3	4250.626
HS + Inu	CantonS	3	3725.999
HS + Inu	CantonS	3	4074.55
HS + Pect	CantonS	1	4463.344
HS + Pect	CantonS	1	4188.821
HS + Pect	CantonS	1	4883.463
HS + Pect	CantonS	1	3868.869
HS + Pect	CantonS	1	3828.474
HS + Pect	CantonS	1	5229.738
HS + Pect	CantonS	1	4794.994
HS + Pect	CantonS	1	3835.51
HS + Pect	CantonS	1	3695.441
HS + Pect	CantonS	2	4162.517
HS + Pect	CantonS	2	4266.083
HS + Pect	CantonS	2	5334.339
HS + Pect	CantonS	2	5848.34
HS + Pect	CantonS	2	4517.005
HS + Pect	CantonS	2	4392.717
HS + Pect	CantonS	2	3671.584
HS + Pect	CantonS	2	3307.399
HS + Pect	CantonS	2	5181.025
HS + Pect	CantonS	3	4679.666
HS + Pect	CantonS	3	3376.144
HS + Pect	CantonS	3	4204.362
HS + Pect	CantonS	3	3969.661
HS + Pect2	CantonS	1	3296.692
HS + Pect2	CantonS	1	4495.254
HS + Pect2	CantonS	1	4785.855
HS + Pect2	CantonS	1	4111.194
HS + Pect2	CantonS	1	3943.651
HS + Pect2	CantonS	1	3433.7
HS + Pect2	CantonS	1	4151.704
HS + Pect2	CantonS	1	5034.968
HS + Pect2	CantonS	2	4470.384
HS + Pect2	CantonS	2	4043.998
HS + Pect2	CantonS	2	4891.951
HS + Pect2	CantonS	2	4569.472
HS + Pect2	CantonS	2	3718.885
HS + Pect2	CantonS	2	5077.069
HS + Pect2	CantonS	2	5245.101
HS + Pect2	CantonS	2	4949.56
HS + Pect2	CantonS	2	5686.761
HS + Pect2	CantonS	2	4964.545
HS + Pect2	CantonS	3	4049.343
HS + Pect2	CantonS	3	3328.277
HS + Pect2	CantonS	3	3404.832
HS + Pect2	CantonS	3	4570.785
HS + Pect2	CantonS	3	5155.085
HS + Pect2	CantonS	3	4467.389
HS + Pect2	CantonS	3	4949.749
HS + Pect2	CantonS	3	4406.354
HS + Cell	CantonS	1	4658.868
HS + Cell	CantonS	1	4455.013
HS + Cell	CantonS	1	4393.363
HS + Cell	CantonS	1	5339.866
HS + Cell	CantonS	1	5832.785
HS + Cell	CantonS	1	3839.961
HS + Cell	CantonS	1	4690.476
HS + Cell	CantonS	1	4750.293
HS + Cell	CantonS	1	4971.908
HS + Cell	CantonS	2	5101.462
HS + Cell	CantonS	2	4705.421
HS + Cell	CantonS	2	3625.798
HS + Cell	CantonS	2	4829.167
HS + Cell	CantonS	2	5624.14
HS + Cell	CantonS	2	5167.495
HS + Cell	CantonS	2	4507.127
HS + Cell	CantonS	3	3573.577
HS + Cell	CantonS	3	4153.178
HS + Cell	CantonS	3	5374.209
HS + Cell	CantonS	3	4209.394
HS + Cell	CantonS	3	4230.156
HS + Cell	CantonS	3	5144.121
HS + Cell	CantonS	3	4063.334
HS + Cell	CantonS	3	4657.761
HS + Cell	CantonS	3	3487.434
HS + Cell2	CantonS	1	4362.545
HS + Cell2	CantonS	1	3827.581
HS + Cell2	CantonS	1	5791.057
HS + Cell2	CantonS	1	4307.102
HS + Cell2	CantonS	1	4618.967
HS + Cell2	CantonS	1	4975.637
HS + Cell2	CantonS	2	4418.481
HS + Cell2	CantonS	2	4307.591
HS + Cell2	CantonS	2	5865.081
HS + Cell2	CantonS	2	4775.094
HS + Cell2	CantonS	2	4143.032
HS + Cell2	CantonS	2	5281.57
HS + Cell2	CantonS	2	5107.022
HS + Cell2	CantonS	3	4752.14
HS + Cell2	CantonS	3	5196.729
HS + Cell2	CantonS	3	4944.699
HS + Cell2	CantonS	3	4061.302
HS + Cell2	CantonS	3	3288.164
HS + Cell2	CantonS	3	3821.809
HS + Cell2	CantonS	3	3665.361
HS + Cell2	CantonS	3	3547.887
HS + AF	CantonS	1	4670.11
HS + AF	CantonS	1	4582.679
HS + AF	CantonS	1	4831.243
HS + AF	CantonS	1	3822.466
HS + AF	CantonS	1	4124.446
HS + AF	CantonS	1	4319.142
HS + AF	CantonS	1	5075.354
HS + AF	CantonS	1	4139.214
HS + AF	CantonS	2	3758.143
HS + AF	CantonS	2	4463.529
HS + AF	CantonS	2	4487.747
HS + AF	CantonS	2	5337.242
HS + AF	CantonS	2	4899.714
HS + AF	CantonS	2	4229.242
HS + AF	CantonS	2	4818.936
HS + AF	CantonS	3	3835.354
HS + AF	CantonS	3	3658.91
HS + AF	CantonS	3	5287.003
HS + AF	CantonS	3	3075.323
HS + AF	CantonS	3	3662.456
HS + AF	CantonS	3	4394.398
HS + AF	CantonS	3	4025.354
HS + PC2	CantonS	1	5131.651
HS + PC2	CantonS	1	4409.037
HS + PC2	CantonS	1	4631.421
HS + PC2	CantonS	1	3808.043
HS + PC2	CantonS	1	4892.054
HS + PC2	CantonS	1	4093.935
HS + PC2	CantonS	1	4408.039
HS + PC2	CantonS	2	5285.22
HS + PC2	CantonS	2	4593.897
HS + PC2	CantonS	2	4522.831
HS + PC2	CantonS	2	4755.062
HS + PC2	CantonS	2	3896.055
HS + PC2	CantonS	2	3938.749
HS + PC2	CantonS	2	4490.556
HS + PC2	CantonS	2	4189.566
HS + PC2	CantonS	2	6012.162
HS + PC2	CantonS	3	5120.584
HS + PC2	CantonS	3	5869.901
HS + PC2	CantonS	3	4273.906
HS + PC2	CantonS	3	4581.846
HS + PC2	CantonS	3	4238.299
HS + PC2	CantonS	3	4664.799
HY + AF	CantonS	1	3951.987
HY + AF	CantonS	1	4795.187
HY + AF	CantonS	1	5536.673
HY + AF	CantonS	1	4979.064
HY + AF	CantonS	1	5740.528
HY + AF	CantonS	1	5441.422
HY + AF	CantonS	1	5015.855
HY + AF	CantonS	1	5812.53
HY + AF	CantonS	1	5223.871
HY + AF	CantonS	2	5481.388
HY + AF	CantonS	2	4857.515
HY + AF	CantonS	2	6036.024
HY + AF	CantonS	2	5968.865
HY + AF	CantonS	2	5131.556
HY + AF	CantonS	2	4483.623
HY + AF	CantonS	2	7129.605
HY + AF	CantonS	2	5793.198
HY + AF	CantonS	2	6675.961
HY + AF	CantonS	3	5664.278
HY + AF	CantonS	3	5278.669
HY + AF	CantonS	3	4768.727
HY + AF	CantonS	3	6605.809
HY + AF	CantonS	3	6202.159
HY + AF	CantonS	3	5552.999
HY + AF	CantonS	3	6783.595
HY + AF	CantonS	3	5868.314
HY + PC2	CantonS	1	5994.454
HY + PC2	CantonS	1	5171.083
HY + PC2	CantonS	1	5697.655
HY + PC2	CantonS	1	5257.241
HY + PC2	CantonS	1	5086.553
HY + PC2	CantonS	1	5162.437
HY + PC2	CantonS	1	4504.794
HY + PC2	CantonS	2	4922.299
HY + PC2	CantonS	2	5693.957
HY + PC2	CantonS	2	4771.619
HY + PC2	CantonS	2	5305.982
HY + PC2	CantonS	2	5547.661
HY + PC2	CantonS	2	5572.737
HY + PC2	CantonS	2	5064.28
HY + PC2	CantonS	3	7492.829
HY + PC2	CantonS	3	6360.696
HY + PC2	CantonS	3	5216.058
HY + PC2	CantonS	3	6484.528
HY + PC2	CantonS	3	4542.962
HY + PC2	CantonS	3	5179.93
HY + PC2	CantonS	3	5936.087
