# Supplementary material for: Multiscale analysis reveals that diet-dependent midgut plasticity emerges from alterations in both stem cell niche coupling and enterocyte size
Source: eLife. 2021 Sep 23;10:e64125. doi: 10.7554/eLife.64125 (PMC8528489; doi:10.7554/eLife.64125)
Supplement: Figure 3—figure supplement 1—source data 1. [file elife-64125-fig3-figsupp1-data1.csv]

Female.Line	Repeat	PhaseRep	Diet	Male.Line.ID	Gene	Region	GutNumber	Stacks	Z	Height
Myo	1		HS	Cs	Control	4	1	14	1	14
Myo	1		HS	Cs	Control	4	1	11	1	11
Myo	1		HS	Cs	Control	4	1	15	1	15
Myo	1		HS	Cs	Control	4	1	9	1	9
Myo	1		HS	Cs	Control	4	1	14	1	14
Myo	1		HS	Cs	Control	4	1	12	1	12
Myo	1		HS	Cs	Control	4	1	12	1	12
Myo	1		HS	Cs	Control	4	1	11	1	11
Myo	1		HS	Cs	Control	4	1	11	1	11
Myo	1		HS	Cs	Control	4	1	11	1	11
Myo	1		HS	Cs	Control	4	1	14	1	14
Myo	1		HS	Cs	Control	4	1	15	1	15
Myo	1		HS	Cs	Control	4	1	9	1	9
Myo	1		HS	Cs	Control	4	1	13	1	13
Myo	1		HS	Cs	Control	4	1	10	1	10
Myo	1		HS	Cs	Control	4	1	10	1	10
Myo	1		HS	Cs	Control	4	1	10	1	10
Myo	1		HS	Cs	Control	4	1	11	1	11
Myo	1		HS	Cs	Control	4	1	13	1	13
Myo	1		HS	Cs	Control	4	1	9	1	9
Myo	1		HS	Cs	Control	4	1	12	1	12
Myo	1		HS	Cs	Control	4	1	12	1	12
Myo	1		HS	Cs	Control	4	1	13	1	13
Myo	1		HS	Cs	Control	4	1	13	1	13
Myo	1		HS	Cs	Control	4	1	8	1	8
Myo	1		HS	Cs	Control	4	1	10	1	10
Myo	1		HS	Cs	Control	4	1	13	1	13
Myo	1		HS	Cs	Control	4	1	14	1	14
Myo	1		HS	Cs	Control	4	1	14	1	14
Myo	1		HS	Cs	Control	4	1	14	1	14
Myo	1		HS	Cs	Control	4	2	12	1	12
Myo	1		HS	Cs	Control	4	2	11	1	11
Myo	1		HS	Cs	Control	4	2	10	1	10
Myo	1		HS	Cs	Control	4	2	9	1	9
Myo	1		HS	Cs	Control	4	2	8	1	8
Myo	1		HS	Cs	Control	4	2	12	1	12
Myo	1		HS	Cs	Control	4	2	9	1	9
Myo	1		HS	Cs	Control	4	2	11	1	11
Myo	1		HS	Cs	Control	4	2	9	1	9
Myo	1		HS	Cs	Control	4	2	11	1	11
Myo	1		HS	Cs	Control	4	2	9	1	9
Myo	1		HS	Cs	Control	4	2	11	1	11
Myo	1		HS	Cs	Control	4	2	14	1	14
Myo	1		HS	Cs	Control	4	2	9	1	9
Myo	1		HS	Cs	Control	4	2	11	1	11
Myo	1		HS	Cs	Control	4	2	10	1	10
Myo	1		HS	Cs	Control	4	2	10	1	10
Myo	1		HS	Cs	Control	4	2	11	1	11
Myo	1		HS	Cs	Control	4	2	9	1	9
Myo	1		HS	Cs	Control	4	2	10	1	10
Myo	1		HS	Cs	Control	4	2	12	1	12
Myo	1		HS	Cs	Control	4	2	13	1	13
Myo	1		HS	Cs	Control	4	2	11	1	11
Myo	1		HS	Cs	Control	4	2	10	1	10
Myo	1		HS	Cs	Control	4	2	9	1	9
Myo	1		HS	Cs	Control	4	2	10	1	10
Myo	1		HS	Cs	Control	4	2	9	1	9
Myo	1		HS	Cs	Control	4	2	10	1	10
Myo	1		HS	Cs	Control	4	2	13	1	13
Myo	1		HS	Cs	Control	4	2	11	1	11
Myo	1		HS	Cs	Control	4	3	13	1	13
Myo	1		HS	Cs	Control	4	3	13	1	13
Myo	1		HS	Cs	Control	4	3	13	1	13
Myo	1		HS	Cs	Control	4	3	13	1	13
Myo	1		HS	Cs	Control	4	3	12	1	12
Myo	1		HS	Cs	Control	4	3	11	1	11
Myo	1		HS	Cs	Control	4	3	12	1	12
Myo	1		HS	Cs	Control	4	3	10	1	10
Myo	1		HS	Cs	Control	4	3	13	1	13
Myo	1		HS	Cs	Control	4	3	11	1	11
Myo	1		HS	Cs	Control	4	3	10	1	10
Myo	1		HS	Cs	Control	4	3	12	1	12
Myo	1		HS	Cs	Control	4	3	12	1	12
Myo	1		HS	Cs	Control	4	3	13	1	13
Myo	1		HS	Cs	Control	4	3	12	1	12
Myo	1		HS	Cs	Control	4	3	11	1	11
Myo	1		HS	Cs	Control	4	3	10	1	10
Myo	1		HS	Cs	Control	4	3	13	1	13
Myo	1		HS	Cs	Control	4	3	9	1	9
Myo	1		HS	Cs	Control	4	3	11	1	11
Myo	1		HS	Cs	Control	4	3	11	1	11
Myo	1		HS	Cs	Control	4	3	12	1	12
Myo	1		HS	Cs	Control	4	3	11	1	11
Myo	1		HS	Cs	Control	4	3	11	1	11
Myo	1		HS	Cs	Control	4	3	10	1	10
Myo	1		HS	Cs	Control	4	3	11	1	11
Myo	1		HS	Cs	Control	4	3	14	1	14
Myo	1		HS	Cs	Control	4	3	12	1	12
Myo	1		HS	Cs	Control	4	3	13	1	13
Myo	1		HS	Cs	Control	4	3	12	1	12
Myo	1		HS	Cs	Control	4	4	10	1	10
Myo	1		HS	Cs	Control	4	4	11	1	11
Myo	1		HS	Cs	Control	4	4	12	1	12
Myo	1		HS	Cs	Control	4	4	14	1	14
Myo	1		HS	Cs	Control	4	4	11	1	11
Myo	1		HS	Cs	Control	4	4	14	1	14
Myo	1		HS	Cs	Control	4	4	12	1	12
Myo	1		HS	Cs	Control	4	4	9	1	9
Myo	1		HS	Cs	Control	4	4	12	1	12
Myo	1		HS	Cs	Control	4	4	10	1	10
Myo	1		HS	Cs	Control	4	4	11	1	11
Myo	1		HS	Cs	Control	4	4	8	1	8
Myo	1		HS	Cs	Control	4	4	10	1	10
Myo	1		HS	Cs	Control	4	4	11	1	11
Myo	1		HS	Cs	Control	4	4	11	1	11
Myo	1		HS	Cs	Control	4	4	13	1	13
Myo	1		HS	Cs	Control	4	4	11	1	11
Myo	1		HS	Cs	Control	4	4	10	1	10
Myo	1		HS	Cs	Control	4	4	9	1	9
Myo	1		HS	Cs	Control	4	4	14	1	14
Myo	1		HS	Cs	Control	4	4	12	1	12
Myo	1		HS	Cs	Control	4	4	13	1	13
Myo	1		HS	Cs	Control	4	4	14	1	14
Myo	1		HS	Cs	Control	4	4	15	1	15
Myo	1		HS	Cs	Control	4	4	15	1	15
Myo	1		HS	Cs	Control	4	4	13	1	13
Myo	1		HS	Cs	Control	4	4	14	1	14
Myo	1		HS	Cs	Control	4	4	13	1	13
Myo	1		HS	Cs	Control	4	4	12	1	12
Myo	1		HS	Cs	Control	4	4	10	1	10
Myo	1		HS	Cs	Control	4	5	9	1	9
Myo	1		HS	Cs	Control	4	5	12	1	12
Myo	1		HS	Cs	Control	4	5	14	1	14
Myo	1		HS	Cs	Control	4	5	11	1	11
Myo	1		HS	Cs	Control	4	5	10	1	10
Myo	1		HS	Cs	Control	4	5	10	1	10
Myo	1		HS	Cs	Control	4	5	10	1	10
Myo	1		HS	Cs	Control	4	5	11	1	11
Myo	1		HS	Cs	Control	4	5	11	1	11
Myo	1		HS	Cs	Control	4	5	10	1	10
Myo	1		HS	Cs	Control	4	5	11	1	11
Myo	1		HS	Cs	Control	4	5	12	1	12
Myo	1		HS	Cs	Control	4	5	12	1	12
Myo	1		HS	Cs	Control	4	5	11	1	11
Myo	1		HS	Cs	Control	4	5	12	1	12
Myo	1		HS	Cs	Control	4	5	10	1	10
Myo	1		HS	Cs	Control	4	5	10	1	10
Myo	1		HS	Cs	Control	4	5	9	1	9
Myo	1		HS	Cs	Control	4	5	10	1	10
Myo	1		HS	Cs	Control	4	5	8	1	8
Myo	1		HS	Cs	Control	4	5	11	1	11
Myo	1		HS	Cs	Control	4	5	15	1	15
Myo	1		HS	Cs	Control	4	5	13	1	13
Myo	1		HS	Cs	Control	4	5	10	1	10
Myo	1		HS	Cs	Control	4	5	14	1	14
Myo	1		HS	Cs	Control	4	5	9	1	9
Myo	1		HS	Cs	Control	4	5	11	1	11
Myo	1		HS	Cs	Control	4	5	10	1	10
Myo	1		HS	Cs	Control	4	5	11	1	11
Myo	1		HS	Cs	Control	4	5	12	1	12
Myo	1		HS	Cs	Control	4	6	7	1	7
Myo	1		HS	Cs	Control	4	6	10	1	10
Myo	1		HS	Cs	Control	4	6	10	1	10
Myo	1		HS	Cs	Control	4	6	8	1	8
Myo	1		HS	Cs	Control	4	6	10	1	10
Myo	1		HS	Cs	Control	4	6	10	1	10
Myo	1		HS	Cs	Control	4	6	11	1	11
Myo	1		HS	Cs	Control	4	6	12	1	12
Myo	1		HS	Cs	Control	4	6	13	1	13
Myo	1		HS	Cs	Control	4	6	8	1	8
Myo	1		HS	Cs	Control	4	6	10	1	10
Myo	1		HS	Cs	Control	4	6	7	1	7
Myo	1		HS	Cs	Control	4	6	11	1	11
Myo	1		HS	Cs	Control	4	6	9	1	9
Myo	1		HS	Cs	Control	4	6	10	1	10
Myo	1		HS	Cs	Control	4	6	9	1	9
Myo	1		HS	Cs	Control	4	6	11	1	11
Myo	1		HS	Cs	Control	4	6	10	1	10
Myo	1		HS	Cs	Control	4	6	10	1	10
Myo	1		HS	Cs	Control	4	6	10	1	10
Myo	1		HS	Cs	Control	4	6	9	1	9
Myo	1		HS	Cs	Control	4	6	9	1	9
Myo	1		HS	Cs	Control	4	6	11	1	11
Myo	1		HS	Cs	Control	4	6	9	1	9
Myo	1		HS	Cs	Control	4	6	9	1	9
Myo	1		HS	Cs	Control	4	6	6	1	6
Myo	1		HS	Cs	Control	4	6	11	1	11
Myo	1		HS	Cs	Control	4	6	9	1	9
Myo	1		HS	Cs	Control	4	6	11	1	11
Myo	1		HS	Cs	Control	4	6	9	1	9
Myo	1		HY	Cs	Control	4	1	12	1	12
Myo	1		HY	Cs	Control	4	1	14	1	14
Myo	1		HY	Cs	Control	4	1	12	1	12
Myo	1		HY	Cs	Control	4	1	16	1	16
Myo	1		HY	Cs	Control	4	1	9	1	9
Myo	1		HY	Cs	Control	4	1	16	1	16
Myo	1		HY	Cs	Control	4	1	9	1	9
Myo	1		HY	Cs	Control	4	1	14	1	14
Myo	1		HY	Cs	Control	4	1	12	1	12
Myo	1		HY	Cs	Control	4	1	14	1	14
Myo	1		HY	Cs	Control	4	1	10	1	10
Myo	1		HY	Cs	Control	4	1	8	1	8
Myo	1		HY	Cs	Control	4	1	13	1	13
Myo	1		HY	Cs	Control	4	1	9	1	9
Myo	1		HY	Cs	Control	4	1	10	1	10
Myo	1		HY	Cs	Control	4	1	10	1	10
Myo	1		HY	Cs	Control	4	1	11	1	11
Myo	1		HY	Cs	Control	4	1	12	1	12
Myo	1		HY	Cs	Control	4	1	16	1	16
Myo	1		HY	Cs	Control	4	1	15	1	15
Myo	1		HY	Cs	Control	4	1	10	1	10
Myo	1		HY	Cs	Control	4	1	14	1	14
Myo	1		HY	Cs	Control	4	1	9	1	9
Myo	1		HY	Cs	Control	4	1	10	1	10
Myo	1		HY	Cs	Control	4	1	8	1	8
Myo	1		HY	Cs	Control	4	1	15	1	15
Myo	1		HY	Cs	Control	4	1	17	1	17
Myo	1		HY	Cs	Control	4	1	16	1	16
Myo	1		HY	Cs	Control	4	1	13	1	13
Myo	1		HY	Cs	Control	4	1	16	1	16
Myo	1		HY	Cs	Control	4	2	17	1	17
Myo	1		HY	Cs	Control	4	2	14	1	14
Myo	1		HY	Cs	Control	4	2	13	1	13
Myo	1		HY	Cs	Control	4	2	14	1	14
Myo	1		HY	Cs	Control	4	2	14	1	14
Myo	1		HY	Cs	Control	4	2	18	1	18
Myo	1		HY	Cs	Control	4	2	18	1	18
Myo	1		HY	Cs	Control	4	2	11	1	11
Myo	1		HY	Cs	Control	4	2	14	1	14
Myo	1		HY	Cs	Control	4	2	16	1	16
Myo	1		HY	Cs	Control	4	2	15	1	15
Myo	1		HY	Cs	Control	4	2	12	1	12
Myo	1		HY	Cs	Control	4	2	14	1	14
Myo	1		HY	Cs	Control	4	2	15	1	15
Myo	1		HY	Cs	Control	4	2	14	1	14
Myo	1		HY	Cs	Control	4	2	14	1	14
Myo	1		HY	Cs	Control	4	2	13	1	13
Myo	1		HY	Cs	Control	4	2	10	1	10
Myo	1		HY	Cs	Control	4	2	10	1	10
Myo	1		HY	Cs	Control	4	2	17	1	17
Myo	1		HY	Cs	Control	4	2	10	1	10
Myo	1		HY	Cs	Control	4	2	16	1	16
Myo	1		HY	Cs	Control	4	2	14	1	14
Myo	1		HY	Cs	Control	4	2	14	1	14
Myo	1		HY	Cs	Control	4	2	15	1	15
Myo	1		HY	Cs	Control	4	2	14	1	14
Myo	1		HY	Cs	Control	4	2	18	1	18
Myo	1		HY	Cs	Control	4	2	18	1	18
Myo	1		HY	Cs	Control	4	2	14	1	14
Myo	1		HY	Cs	Control	4	2	17	1	17
Myo	1		HY	Cs	Control	4	3	12	1	12
Myo	1		HY	Cs	Control	4	3	13	1	13
Myo	1		HY	Cs	Control	4	3	13	1	13
Myo	1		HY	Cs	Control	4	3	13	1	13
Myo	1		HY	Cs	Control	4	3	14	1	14
Myo	1		HY	Cs	Control	4	3	11	1	11
Myo	1		HY	Cs	Control	4	3	15	1	15
Myo	1		HY	Cs	Control	4	3	16	1	16
Myo	1		HY	Cs	Control	4	3	16	1	16
Myo	1		HY	Cs	Control	4	3	14	1	14
Myo	1		HY	Cs	Control	4	3	17	1	17
Myo	1		HY	Cs	Control	4	3	16	1	16
Myo	1		HY	Cs	Control	4	3	13	1	13
Myo	1		HY	Cs	Control	4	3	10	1	10
Myo	1		HY	Cs	Control	4	3	15	1	15
Myo	1		HY	Cs	Control	4	3	12	1	12
Myo	1		HY	Cs	Control	4	3	11	1	11
Myo	1		HY	Cs	Control	4	3	12	1	12
Myo	1		HY	Cs	Control	4	3	13	1	13
Myo	1		HY	Cs	Control	4	3	15	1	15
Myo	1		HY	Cs	Control	4	3	14	1	14
Myo	1		HY	Cs	Control	4	3	18	1	18
Myo	1		HY	Cs	Control	4	3	17	1	17
Myo	1		HY	Cs	Control	4	3	16	1	16
Myo	1		HY	Cs	Control	4	3	21	1	21
Myo	1		HY	Cs	Control	4	3	16	1	16
Myo	1		HY	Cs	Control	4	3	13	1	13
Myo	1		HY	Cs	Control	4	3	18	1	18
Myo	1		HY	Cs	Control	4	3	19	1	19
Myo	1		HY	Cs	Control	4	3	19	1	19
Myo	1		HY	Cs	Control	4	4	18	1	18
Myo	1		HY	Cs	Control	4	4	16	1	16
Myo	1		HY	Cs	Control	4	4	16	1	16
Myo	1		HY	Cs	Control	4	4	16	1	16
Myo	1		HY	Cs	Control	4	4	13	1	13
Myo	1		HY	Cs	Control	4	4	18	1	18
Myo	1		HY	Cs	Control	4	4	15	1	15
Myo	1		HY	Cs	Control	4	4	15	1	15
Myo	1		HY	Cs	Control	4	4	17	1	17
Myo	1		HY	Cs	Control	4	4	17	1	17
Myo	1		HY	Cs	Control	4	4	12	1	12
Myo	1		HY	Cs	Control	4	4	18	1	18
Myo	1		HY	Cs	Control	4	4	16	1	16
Myo	1		HY	Cs	Control	4	4	11	1	11
Myo	1		HY	Cs	Control	4	4	15	1	15
Myo	1		HY	Cs	Control	4	4	17	1	17
Myo	1		HY	Cs	Control	4	4	18	1	18
Myo	1		HY	Cs	Control	4	4	20	1	20
Myo	1		HY	Cs	Control	4	4	17	1	17
Myo	1		HY	Cs	Control	4	4	18	1	18
Myo	1		HY	Cs	Control	4	4	16	1	16
Myo	1		HY	Cs	Control	4	4	10	1	10
Myo	1		HY	Cs	Control	4	4	17	1	17
Myo	1		HY	Cs	Control	4	4	16	1	16
Myo	1		HY	Cs	Control	4	4	20	1	20
Myo	1		HY	Cs	Control	4	4	17	1	17
Myo	1		HY	Cs	Control	4	4	8	1	8
Myo	1		HY	Cs	Control	4	4	11	1	11
Myo	1		HY	Cs	Control	4	4	16	1	16
Myo	1		HY	Cs	Control	4	4	17	1	17
Myo	1		HY	Cs	Control	4	5	15	1	15
Myo	1		HY	Cs	Control	4	5	15	1	15
Myo	1		HY	Cs	Control	4	5	12	1	12
Myo	1		HY	Cs	Control	4	5	19	1	19
Myo	1		HY	Cs	Control	4	5	12	1	12
Myo	1		HY	Cs	Control	4	5	16	1	16
Myo	1		HY	Cs	Control	4	5	15	1	15
Myo	1		HY	Cs	Control	4	5	15	1	15
Myo	1		HY	Cs	Control	4	5	14	1	14
Myo	1		HY	Cs	Control	4	5	12	1	12
Myo	1		HY	Cs	Control	4	5	19	1	19
Myo	1		HY	Cs	Control	4	5	16	1	16
Myo	1		HY	Cs	Control	4	5	15	1	15
Myo	1		HY	Cs	Control	4	5	15	1	15
Myo	1		HY	Cs	Control	4	5	16	1	16
Myo	1		HY	Cs	Control	4	5	15	1	15
Myo	1		HY	Cs	Control	4	5	13	1	13
Myo	1		HY	Cs	Control	4	5	12	1	12
Myo	1		HY	Cs	Control	4	5	18	1	18
Myo	1		HY	Cs	Control	4	5	13	1	13
Myo	1		HY	Cs	Control	4	5	18	1	18
Myo	1		HY	Cs	Control	4	5	17	1	17
Myo	1		HY	Cs	Control	4	5	14	1	14
Myo	1		HY	Cs	Control	4	5	19	1	19
Myo	1		HY	Cs	Control	4	5	17	1	17
Myo	1		HY	Cs	Control	4	5	17	1	17
Myo	1		HY	Cs	Control	4	5	16	1	16
Myo	1		HY	Cs	Control	4	5	15	1	15
Myo	1		HY	Cs	Control	4	5	15	1	15
Myo	1		HY	Cs	Control	4	5	16	1	16
Myo	1		HY	Cs	Control	4	6	20	1	20
Myo	1		HY	Cs	Control	4	6	14	1	14
Myo	1		HY	Cs	Control	4	6	17	1	17
Myo	1		HY	Cs	Control	4	6	18	1	18
Myo	1		HY	Cs	Control	4	6	18	1	18
Myo	1		HY	Cs	Control	4	6	17	1	17
Myo	1		HY	Cs	Control	4	6	21	1	21
Myo	1		HY	Cs	Control	4	6	17	1	17
Myo	1		HY	Cs	Control	4	6	18	1	18
Myo	1		HY	Cs	Control	4	6	17	1	17
Myo	1		HY	Cs	Control	4	6	17	1	17
Myo	1		HY	Cs	Control	4	6	19	1	19
Myo	1		HY	Cs	Control	4	6	18	1	18
Myo	1		HY	Cs	Control	4	6	20	1	20
Myo	1		HY	Cs	Control	4	6	21	1	21
Myo	1		HY	Cs	Control	4	6	16	1	16
Myo	1		HY	Cs	Control	4	6	19	1	19
Myo	1		HY	Cs	Control	4	6	20	1	20
Myo	1		HY	Cs	Control	4	6	18	1	18
Myo	1		HY	Cs	Control	4	6	20	1	20
Myo	1		HY	Cs	Control	4	6	11	1	11
Myo	1		HY	Cs	Control	4	6	18	1	18
Myo	1		HY	Cs	Control	4	6	19	1	19
Myo	1		HY	Cs	Control	4	6	19	1	19
Myo	1		HY	Cs	Control	4	6	19	1	19
Myo	1		HY	Cs	Control	4	6	22	1	22
Myo	1		HY	Cs	Control	4	6	19	1	19
Myo	1		HY	Cs	Control	4	6	19	1	19
Myo	1		HY	Cs	Control	4	6	24	1	24
Myo	1		HY	Cs	Control	4	6	17	1	17
Myo	1		HY	Cs	Control	4	7	15	1	15
Myo	1		HY	Cs	Control	4	7	12	1	12
Myo	1		HY	Cs	Control	4	7	14	1	14
Myo	1		HY	Cs	Control	4	7	13	1	13
Myo	1		HY	Cs	Control	4	7	15	1	15
Myo	1		HY	Cs	Control	4	7	19	1	19
Myo	1		HY	Cs	Control	4	7	15	1	15
Myo	1		HY	Cs	Control	4	7	17	1	17
Myo	1		HY	Cs	Control	4	7	14	1	14
Myo	1		HY	Cs	Control	4	7	19	1	19
Myo	1		HY	Cs	Control	4	7	16	1	16
Myo	1		HY	Cs	Control	4	7	14	1	14
Myo	1		HY	Cs	Control	4	7	14	1	14
Myo	1		HY	Cs	Control	4	7	18	1	18
Myo	1		HY	Cs	Control	4	7	15	1	15
Myo	1		HY	Cs	Control	4	7	17	1	17
Myo	1		HY	Cs	Control	4	7	22	1	22
Myo	1		HY	Cs	Control	4	7	17	1	17
Myo	1		HY	Cs	Control	4	7	22	1	22
Myo	1		HY	Cs	Control	4	7	19	1	19
Myo	1		HY	Cs	Control	4	7	14	1	14
Myo	1		HY	Cs	Control	4	7	17	1	17
Myo	1		HY	Cs	Control	4	7	18	1	18
Myo	1		HY	Cs	Control	4	7	17	1	17
Myo	1		HY	Cs	Control	4	7	16	1	16
Myo	1		HY	Cs	Control	4	7	19	1	19
Myo	1		HY	Cs	Control	4	7	19	1	19
Myo	1		HY	Cs	Control	4	7	19	1	19
Myo	1		HY	Cs	Control	4	7	16	1	16
Myo	1		HY	Cs	Control	4	7	16	1	16
Myo	2		HS	Cs	Control	4	1	11	1	11
Myo	2		HS	Cs	Control	4	1	9	1	9
Myo	2		HS	Cs	Control	4	1	8	1	8
Myo	2		HS	Cs	Control	4	1	10	1	10
Myo	2		HS	Cs	Control	4	1	12	1	12
Myo	2		HS	Cs	Control	4	1	9	1	9
Myo	2		HS	Cs	Control	4	1	11	1	11
Myo	2		HS	Cs	Control	4	1	9	1	9
Myo	2		HS	Cs	Control	4	1	9	1	9
Myo	2		HS	Cs	Control	4	1	7	1	7
Myo	2		HS	Cs	Control	4	1	5	1	5
Myo	2		HS	Cs	Control	4	1	8	1	8
Myo	2		HS	Cs	Control	4	1	12	1	12
Myo	2		HS	Cs	Control	4	1	11	1	11
Myo	2		HS	Cs	Control	4	1	6	1	6
Myo	2		HS	Cs	Control	4	1	8	1	8
Myo	2		HS	Cs	Control	4	1	7	1	7
Myo	2		HS	Cs	Control	4	1	8	1	8
Myo	2		HS	Cs	Control	4	1	6	1	6
Myo	2		HS	Cs	Control	4	1	7	1	7
Myo	2		HS	Cs	Control	4	1	7	1	7
Myo	2		HS	Cs	Control	4	1	10	1	10
Myo	2		HS	Cs	Control	4	1	7	1	7
Myo	2		HS	Cs	Control	4	1	5	1	5
Myo	2		HS	Cs	Control	4	1	9	1	9
Myo	2		HS	Cs	Control	4	1	11	1	11
Myo	2		HS	Cs	Control	4	1	7	1	7
Myo	2		HS	Cs	Control	4	1	8	1	8
Myo	2		HS	Cs	Control	4	1	7	1	7
Myo	2		HS	Cs	Control	4	1	8	1	8
Myo	2		HS	Cs	Control	4	2	8	1	8
Myo	2		HS	Cs	Control	4	2	10	1	10
Myo	2		HS	Cs	Control	4	2	8	1	8
Myo	2		HS	Cs	Control	4	2	8	1	8
Myo	2		HS	Cs	Control	4	2	9	1	9
Myo	2		HS	Cs	Control	4	2	8	1	8
Myo	2		HS	Cs	Control	4	2	9	1	9
Myo	2		HS	Cs	Control	4	2	6	1	6
Myo	2		HS	Cs	Control	4	2	8	1	8
Myo	2		HS	Cs	Control	4	2	8	1	8
Myo	2		HS	Cs	Control	4	2	8	1	8
Myo	2		HS	Cs	Control	4	2	10	1	10
Myo	2		HS	Cs	Control	4	2	11	1	11
Myo	2		HS	Cs	Control	4	2	10	1	10
Myo	2		HS	Cs	Control	4	2	8	1	8
Myo	2		HS	Cs	Control	4	2	7	1	7
Myo	2		HS	Cs	Control	4	2	8	1	8
Myo	2		HS	Cs	Control	4	2	7	1	7
Myo	2		HS	Cs	Control	4	2	8	1	8
Myo	2		HS	Cs	Control	4	2	8	1	8
Myo	2		HS	Cs	Control	4	2	7	1	7
Myo	2		HS	Cs	Control	4	2	7	1	7
Myo	2		HS	Cs	Control	4	2	8	1	8
Myo	2		HS	Cs	Control	4	2	10	1	10
Myo	2		HS	Cs	Control	4	2	9	1	9
Myo	2		HS	Cs	Control	4	2	7	1	7
Myo	2		HS	Cs	Control	4	2	7	1	7
Myo	2		HS	Cs	Control	4	2	8	1	8
Myo	2		HS	Cs	Control	4	2	7	1	7
Myo	2		HS	Cs	Control	4	2	8	1	8
Myo	2		HS	Cs	Control	4	3	10	1	10
Myo	2		HS	Cs	Control	4	3	9	1	9
Myo	2		HS	Cs	Control	4	3	8	1	8
Myo	2		HS	Cs	Control	4	3	8	1	8
Myo	2		HS	Cs	Control	4	3	10	1	10
Myo	2		HS	Cs	Control	4	3	10	1	10
Myo	2		HS	Cs	Control	4	3	9	1	9
Myo	2		HS	Cs	Control	4	3	11	1	11
Myo	2		HS	Cs	Control	4	3	10	1	10
Myo	2		HS	Cs	Control	4	3	13	1	13
Myo	2		HS	Cs	Control	4	3	11	1	11
Myo	2		HS	Cs	Control	4	3	11	1	11
Myo	2		HS	Cs	Control	4	3	9	1	9
Myo	2		HS	Cs	Control	4	3	11	1	11
Myo	2		HS	Cs	Control	4	3	8	1	8
Myo	2		HS	Cs	Control	4	3	10	1	10
Myo	2		HS	Cs	Control	4	3	8	1	8
Myo	2		HS	Cs	Control	4	3	10	1	10
Myo	2		HS	Cs	Control	4	3	1	1	1
Myo	2		HS	Cs	Control	4	3	10	1	10
Myo	2		HS	Cs	Control	4	3	11	1	11
Myo	2		HS	Cs	Control	4	3	10	1	10
Myo	2		HS	Cs	Control	4	3	16	1	16
Myo	2		HS	Cs	Control	4	3	8	1	8
Myo	2		HS	Cs	Control	4	3	10	1	10
Myo	2		HS	Cs	Control	4	3	9	1	9
Myo	2		HS	Cs	Control	4	3	10	1	10
Myo	2		HS	Cs	Control	4	4	10	1	10
Myo	2		HS	Cs	Control	4	4	14	1	14
Myo	2		HS	Cs	Control	4	4	7	1	7
Myo	2		HS	Cs	Control	4	4	8	1	8
Myo	2		HS	Cs	Control	4	4	10	1	10
Myo	2		HS	Cs	Control	4	4	8	1	8
Myo	2		HS	Cs	Control	4	4	8	1	8
Myo	2		HS	Cs	Control	4	4	9	1	9
Myo	2		HS	Cs	Control	4	4	8	1	8
Myo	2		HS	Cs	Control	4	4	10	1	10
Myo	2		HS	Cs	Control	4	4	12	1	12
Myo	2		HS	Cs	Control	4	4	10	1	10
Myo	2		HS	Cs	Control	4	4	8	1	8
Myo	2		HS	Cs	Control	4	4	8	1	8
Myo	2		HS	Cs	Control	4	4	11	1	11
Myo	2		HS	Cs	Control	4	4	7	1	7
Myo	2		HS	Cs	Control	4	4	12	1	12
Myo	2		HS	Cs	Control	4	4	11	1	11
Myo	2		HS	Cs	Control	4	4	12	1	12
Myo	2		HS	Cs	Control	4	4	14	1	14
Myo	2		HS	Cs	Control	4	4	12	1	12
Myo	2		HS	Cs	Control	4	4	11	1	11
Myo	2		HS	Cs	Control	4	4	11	1	11
Myo	2		HS	Cs	Control	4	4	14	1	14
Myo	2		HS	Cs	Control	4	4	10	1	10
Myo	2		HS	Cs	Control	4	4	9	1	9
Myo	2		HS	Cs	Control	4	4	10	1	10
Myo	2		HS	Cs	Control	4	4	11	1	11
Myo	2		HS	Cs	Control	4	4	10	1	10
Myo	2		HS	Cs	Control	4	4	11	1	11
Myo	2		HS	Cs	Control	4	5	8	1	8
Myo	2		HS	Cs	Control	4	5	7	1	7
Myo	2		HS	Cs	Control	4	5	6	1	6
Myo	2		HS	Cs	Control	4	5	7	1	7
Myo	2		HS	Cs	Control	4	5	8	1	8
Myo	2		HS	Cs	Control	4	5	7	1	7
Myo	2		HS	Cs	Control	4	5	6	1	6
Myo	2		HS	Cs	Control	4	5	7	1	7
Myo	2		HS	Cs	Control	4	5	6	1	6
Myo	2		HS	Cs	Control	4	5	8	1	8
Myo	2		HS	Cs	Control	4	5	8	1	8
Myo	2		HS	Cs	Control	4	5	8	1	8
Myo	2		HS	Cs	Control	4	5	6	1	6
Myo	2		HS	Cs	Control	4	5	8	1	8
Myo	2		HS	Cs	Control	4	5	9	1	9
Myo	2		HS	Cs	Control	4	5	6	1	6
Myo	2		HS	Cs	Control	4	5	8	1	8
Myo	2		HS	Cs	Control	4	5	8	1	8
Myo	2		HS	Cs	Control	4	5	6	1	6
Myo	2		HS	Cs	Control	4	5	9	1	9
Myo	2		HS	Cs	Control	4	5	8	1	8
Myo	2		HS	Cs	Control	4	5	7	1	7
Myo	2		HS	Cs	Control	4	5	9	1	9
Myo	2		HS	Cs	Control	4	5	9	1	9
Myo	2		HS	Cs	Control	4	5	6	1	6
Myo	2		HS	Cs	Control	4	5	6	1	6
Myo	2		HS	Cs	Control	4	5	6	1	6
Myo	2		HS	Cs	Control	4	5	6	1	6
Myo	2		HS	Cs	Control	4	5	8	1	8
Myo	2		HS	Cs	Control	4	5	7	1	7
Myo	2		HS	Cs	Control	4	7	10	1	10
Myo	2		HS	Cs	Control	4	7	8	1	8
Myo	2		HS	Cs	Control	4	7	11	1	11
Myo	2		HS	Cs	Control	4	7	11	1	11
Myo	2		HS	Cs	Control	4	7	13	1	13
Myo	2		HS	Cs	Control	4	7	13	1	13
Myo	2		HS	Cs	Control	4	7	13	1	13
Myo	2		HS	Cs	Control	4	7	11	1	11
Myo	2		HS	Cs	Control	4	7	10	1	10
Myo	2		HS	Cs	Control	4	7	9	1	9
Myo	2		HS	Cs	Control	4	7	12	1	12
Myo	2		HS	Cs	Control	4	7	9	1	9
Myo	2		HS	Cs	Control	4	7	10	1	10
Myo	2		HS	Cs	Control	4	7	11	1	11
Myo	2		HS	Cs	Control	4	7	10	1	10
Myo	2		HS	Cs	Control	4	7	9	1	9
Myo	2		HS	Cs	Control	4	7	11	1	11
Myo	2		HS	Cs	Control	4	7	9	1	9
Myo	2		HS	Cs	Control	4	7	10	1	10
Myo	2		HS	Cs	Control	4	7	7	1	7
Myo	2		HS	Cs	Control	4	7	9	1	9
Myo	2		HS	Cs	Control	4	7	8	1	8
Myo	2		HS	Cs	Control	4	7	10	1	10
Myo	2		HS	Cs	Control	4	7	13	1	13
Myo	2		HS	Cs	Control	4	7	14	1	14
Myo	2		HS	Cs	Control	4	7	11	1	11
Myo	2		HS	Cs	Control	4	7	12	1	12
Myo	2		HS	Cs	Control	4	7	14	1	14
Myo	2		HS	Cs	Control	4	7	11	1	11
Myo	2		HS	Cs	Control	4	7	12	1	12
Myo	2		HS	Cs	Control	4	7	13	1	13
Myo	2		HS	Cs	Control	4	7	12	1	12
Myo	2		HS	Cs	Control	4	7	8	1	8
Myo	2		HY	Cs	Control	4	1	14	1	14
Myo	2		HY	Cs	Control	4	1	13	1	13
Myo	2		HY	Cs	Control	4	1	13	1	13
Myo	2		HY	Cs	Control	4	1	16	1	16
Myo	2		HY	Cs	Control	4	1	14	1	14
Myo	2		HY	Cs	Control	4	1	14	1	14
Myo	2		HY	Cs	Control	4	1	17	1	17
Myo	2		HY	Cs	Control	4	1	16	1	16
Myo	2		HY	Cs	Control	4	1	18	1	18
Myo	2		HY	Cs	Control	4	1	14	1	14
Myo	2		HY	Cs	Control	4	1	15	1	15
Myo	2		HY	Cs	Control	4	1	16	1	16
Myo	2		HY	Cs	Control	4	1	16	1	16
Myo	2		HY	Cs	Control	4	1	15	1	15
Myo	2		HY	Cs	Control	4	1	16	1	16
Myo	2		HY	Cs	Control	4	1	15	1	15
Myo	2		HY	Cs	Control	4	1	17	1	17
Myo	2		HY	Cs	Control	4	1	16	1	16
Myo	2		HY	Cs	Control	4	1	17	1	17
Myo	2		HY	Cs	Control	4	1	18	1	18
Myo	2		HY	Cs	Control	4	1	17	1	17
Myo	2		HY	Cs	Control	4	1	17	1	17
Myo	2		HY	Cs	Control	4	1	17	1	17
Myo	2		HY	Cs	Control	4	1	10	1	10
Myo	2		HY	Cs	Control	4	1	17	1	17
Myo	2		HY	Cs	Control	4	1	18	1	18
Myo	2		HY	Cs	Control	4	1	20	1	20
Myo	2		HY	Cs	Control	4	1	19	1	19
Myo	2		HY	Cs	Control	4	1	16	1	16
Myo	2		HY	Cs	Control	4	1	15	1	15
Myo	2		HY	Cs	Control	4	2	14	1	14
Myo	2		HY	Cs	Control	4	2	14	1	14
Myo	2		HY	Cs	Control	4	2	12	1	12
Myo	2		HY	Cs	Control	4	2	9	1	9
Myo	2		HY	Cs	Control	4	2	14	1	14
Myo	2		HY	Cs	Control	4	2	15	1	15
Myo	2		HY	Cs	Control	4	2	10	1	10
Myo	2		HY	Cs	Control	4	2	12	1	12
Myo	2		HY	Cs	Control	4	2	12	1	12
Myo	2		HY	Cs	Control	4	2	15	1	15
Myo	2		HY	Cs	Control	4	2	13	1	13
Myo	2		HY	Cs	Control	4	2	13	1	13
Myo	2		HY	Cs	Control	4	2	14	1	14
Myo	2		HY	Cs	Control	4	2	16	1	16
Myo	2		HY	Cs	Control	4	2	12	1	12
Myo	2		HY	Cs	Control	4	2	16	1	16
Myo	2		HY	Cs	Control	4	2	15	1	15
Myo	2		HY	Cs	Control	4	2	14	1	14
Myo	2		HY	Cs	Control	4	2	11	1	11
Myo	2		HY	Cs	Control	4	2	9	1	9
Myo	2		HY	Cs	Control	4	2	11	1	11
Myo	2		HY	Cs	Control	4	2	13	1	13
Myo	2		HY	Cs	Control	4	2	13	1	13
Myo	2		HY	Cs	Control	4	2	13	1	13
Myo	2		HY	Cs	Control	4	2	11	1	11
Myo	2		HY	Cs	Control	4	2	13	1	13
Myo	2		HY	Cs	Control	4	2	14	1	14
Myo	2		HY	Cs	Control	4	2	10	1	10
Myo	2		HY	Cs	Control	4	2	11	1	11
Myo	2		HY	Cs	Control	4	2	8	1	8
Myo	2		HY	Cs	Control	4	3	12	1	12
Myo	2		HY	Cs	Control	4	3	14	1	14
Myo	2		HY	Cs	Control	4	3	15	1	15
Myo	2		HY	Cs	Control	4	3	11	1	11
Myo	2		HY	Cs	Control	4	3	12	1	12
Myo	2		HY	Cs	Control	4	3	11	1	11
Myo	2		HY	Cs	Control	4	3	12	1	12
Myo	2		HY	Cs	Control	4	3	11	1	11
Myo	2		HY	Cs	Control	4	3	12	1	12
Myo	2		HY	Cs	Control	4	3	11	1	11
Myo	2		HY	Cs	Control	4	3	12	1	12
Myo	2		HY	Cs	Control	4	3	12	1	12
Myo	2		HY	Cs	Control	4	3	12	1	12
Myo	2		HY	Cs	Control	4	3	16	1	16
Myo	2		HY	Cs	Control	4	3	17	1	17
Myo	2		HY	Cs	Control	4	3	15	1	15
Myo	2		HY	Cs	Control	4	3	15	1	15
Myo	2		HY	Cs	Control	4	3	19	1	19
Myo	2		HY	Cs	Control	4	3	17	1	17
Myo	2		HY	Cs	Control	4	3	14	1	14
Myo	2		HY	Cs	Control	4	3	12	1	12
Myo	2		HY	Cs	Control	4	3	10	1	10
Myo	2		HY	Cs	Control	4	3	12	1	12
Myo	2		HY	Cs	Control	4	3	11	1	11
Myo	2		HY	Cs	Control	4	3	16	1	16
Myo	2		HY	Cs	Control	4	3	16	1	16
Myo	2		HY	Cs	Control	4	3	16	1	16
Myo	2		HY	Cs	Control	4	3	14	1	14
Myo	2		HY	Cs	Control	4	3	14	1	14
Myo	2		HY	Cs	Control	4	3	15	1	15
Myo	2		HY	Cs	Control	4	4	17	1	17
Myo	2		HY	Cs	Control	4	4	16	1	16
Myo	2		HY	Cs	Control	4	4	17	1	17
Myo	2		HY	Cs	Control	4	4	13	1	13
Myo	2		HY	Cs	Control	4	4	9	1	9
Myo	2		HY	Cs	Control	4	4	15	1	15
Myo	2		HY	Cs	Control	4	4	12	1	12
Myo	2		HY	Cs	Control	4	4	14	1	14
Myo	2		HY	Cs	Control	4	4	13	1	13
Myo	2		HY	Cs	Control	4	4	16	1	16
Myo	2		HY	Cs	Control	4	4	13	1	13
Myo	2		HY	Cs	Control	4	4	12	1	12
Myo	2		HY	Cs	Control	4	4	16	1	16
Myo	2		HY	Cs	Control	4	4	14	1	14
Myo	2		HY	Cs	Control	4	4	11	1	11
Myo	2		HY	Cs	Control	4	4	13	1	13
Myo	2		HY	Cs	Control	4	4	16	1	16
Myo	2		HY	Cs	Control	4	4	13	1	13
Myo	2		HY	Cs	Control	4	4	11	1	11
Myo	2		HY	Cs	Control	4	4	15	1	15
Myo	2		HY	Cs	Control	4	4	13	1	13
Myo	2		HY	Cs	Control	4	4	15	1	15
Myo	2		HY	Cs	Control	4	4	17	1	17
Myo	2		HY	Cs	Control	4	4	14	1	14
Myo	2		HY	Cs	Control	4	4	16	1	16
Myo	2		HY	Cs	Control	4	4	17	1	17
Myo	2		HY	Cs	Control	4	4	13	1	13
Myo	2		HY	Cs	Control	4	4	16	1	16
Myo	2		HY	Cs	Control	4	4	14	1	14
Myo	2		HY	Cs	Control	4	4	12	1	12
Myo	2		HY	Cs	Control	4	5	14	1	14
Myo	2		HY	Cs	Control	4	5	15	1	15
Myo	2		HY	Cs	Control	4	5	13	1	13
Myo	2		HY	Cs	Control	4	5	13	1	13
Myo	2		HY	Cs	Control	4	5	11	1	11
Myo	2		HY	Cs	Control	4	5	12	1	12
Myo	2		HY	Cs	Control	4	5	15	1	15
Myo	2		HY	Cs	Control	4	5	11	1	11
Myo	2		HY	Cs	Control	4	5	13	1	13
Myo	2		HY	Cs	Control	4	5	13	1	13
Myo	2		HY	Cs	Control	4	5	14	1	14
Myo	2		HY	Cs	Control	4	5	13	1	13
Myo	2		HY	Cs	Control	4	5	9	1	9
Myo	2		HY	Cs	Control	4	5	11	1	11
Myo	2		HY	Cs	Control	4	5	16	1	16
Myo	2		HY	Cs	Control	4	5	16	1	16
Myo	2		HY	Cs	Control	4	5	16	1	16
Myo	2		HY	Cs	Control	4	5	11	1	11
Myo	2		HY	Cs	Control	4	5	13	1	13
Myo	2		HY	Cs	Control	4	5	13	1	13
Myo	2		HY	Cs	Control	4	5	15	1	15
Myo	2		HY	Cs	Control	4	5	13	1	13
Myo	2		HY	Cs	Control	4	5	12	1	12
Myo	2		HY	Cs	Control	4	5	9	1	9
Myo	2		HY	Cs	Control	4	5	10	1	10
Myo	2		HY	Cs	Control	4	5	14	1	14
Myo	2		HY	Cs	Control	4	5	12	1	12
Myo	2		HY	Cs	Control	4	5	11	1	11
Myo	2		HY	Cs	Control	4	5	11	1	11
Myo	2		HY	Cs	Control	4	5	11	1	11
Myo	2		HY	Cs	Control	4	6	18	1	18
Myo	2		HY	Cs	Control	4	6	19	1	19
Myo	2		HY	Cs	Control	4	6	14	1	14
Myo	2		HY	Cs	Control	4	6	14	1	14
Myo	2		HY	Cs	Control	4	6	18	1	18
Myo	2		HY	Cs	Control	4	6	16	1	16
Myo	2		HY	Cs	Control	4	6	19	1	19
Myo	2		HY	Cs	Control	4	6	20	1	20
Myo	2		HY	Cs	Control	4	6	11	1	11
Myo	2		HY	Cs	Control	4	6	16	1	16
Myo	2		HY	Cs	Control	4	6	18	1	18
Myo	2		HY	Cs	Control	4	6	13	1	13
Myo	2		HY	Cs	Control	4	6	19	1	19
Myo	2		HY	Cs	Control	4	6	17	1	17
Myo	2		HY	Cs	Control	4	6	9	1	9
Myo	2		HY	Cs	Control	4	6	15	1	15
Myo	2		HY	Cs	Control	4	6	18	1	18
Myo	2		HY	Cs	Control	4	6	20	1	20
Myo	2		HY	Cs	Control	4	6	17	1	17
Myo	2		HY	Cs	Control	4	6	17	1	17
Myo	2		HY	Cs	Control	4	6	17	1	17
Myo	2		HY	Cs	Control	4	6	17	1	17
Myo	2		HY	Cs	Control	4	6	22	1	22
Myo	2		HY	Cs	Control	4	6	18	1	18
Myo	2		HY	Cs	Control	4	6	21	1	21
Myo	2		HY	Cs	Control	4	6	16	1	16
Myo	2		HY	Cs	Control	4	6	21	1	21
Myo	2		HY	Cs	Control	4	6	19	1	19
Myo	2		HY	Cs	Control	4	6	13	1	13
Myo	2		HY	Cs	Control	4	6	18	1	18
Myo	2		HY	Cs	Control	4	7	16	1	16
Myo	2		HY	Cs	Control	4	7	22	1	22
Myo	2		HY	Cs	Control	4	7	15	1	15
Myo	2		HY	Cs	Control	4	7	18	1	18
Myo	2		HY	Cs	Control	4	7	18	1	18
Myo	2		HY	Cs	Control	4	7	16	1	16
Myo	2		HY	Cs	Control	4	7	16	1	16
Myo	2		HY	Cs	Control	4	7	22	1	22
Myo	2		HY	Cs	Control	4	7	22	1	22
Myo	2		HY	Cs	Control	4	7	23	1	23
Myo	2		HY	Cs	Control	4	7	25	1	25
Myo	2		HY	Cs	Control	4	7	18	1	18
Myo	2		HY	Cs	Control	4	7	19	1	19
Myo	2		HY	Cs	Control	4	7	19	1	19
Myo	2		HY	Cs	Control	4	7	15	1	15
Myo	2		HY	Cs	Control	4	7	15	1	15
Myo	2		HY	Cs	Control	4	7	22	1	22
Myo	2		HY	Cs	Control	4	7	18	1	18
Myo	2		HY	Cs	Control	4	7	21	1	21
Myo	2		HY	Cs	Control	4	7	14	1	14
Myo	2		HY	Cs	Control	4	7	0	1
Myo	2		HY	Cs	Control	4	7	18	1	18
Myo	2		HY	Cs	Control	4	7	21	1	21
Myo	2		HY	Cs	Control	4	7	20	1	20
Myo	2		HY	Cs	Control	4	7	21	1	21
Myo	2		HY	Cs	Control	4	7	23	1	23
Myo	2		HY	Cs	Control	4	7	13	1	13
Myo	2		HY	Cs	Control	4	7	17	1	17
Myo	2		HY	Cs	Control	4	7	14	1	14
Myo	2		HY	Cs	Control	4	7	16	1	16
