# Supplementary material for: Multiscale analysis reveals that diet-dependent midgut plasticity emerges from alterations in both stem cell niche coupling and enterocyte size
Source: eLife. 2021 Sep 23;10:e64125. doi: 10.7554/eLife.64125 (PMC8528489; doi:10.7554/eLife.64125)
Supplement: Figure 4—figure supplement 1—source data 3. [file elife-64125-fig4-figsupp1-data3.csv]

Line	Diet	Day	Dday	GS	Repeat	Total.L	Total.PH3
CantonS	HY	7	Shift Day 7	Shrinkage	1	5583.406	27
CantonS	HY	7	Shift Day 7	Shrinkage	2	6855.074	57
CantonS	HY	7	Shift Day 7	Shrinkage	3	4512.226	55
CantonS	HY	7	Shift Day 7	Shrinkage	1	5637.206	38
CantonS	HY	7	Shift Day 7	Shrinkage	2	7086.034	17
CantonS	HY	7	Shift Day 7	Shrinkage	3	5679.633	16
CantonS	HY	7	Shift Day 7	Shrinkage	1	7001.499	85
CantonS	HY	7	Shift Day 7	Shrinkage	2	6798.458	14
CantonS	HY	7	Shift Day 7	Shrinkage	3	5994.496	11
CantonS	HY	7	Shift Day 7	Shrinkage	1	5647.056	10
CantonS	HY	7	Shift Day 7	Shrinkage	2	5872.115	26
CantonS	HY	7	Shift Day 7	Shrinkage	3	6819.113	47
CantonS	HY	7	Shift Day 7	Shrinkage	1	6213.49	53
CantonS	HY	7	Shift Day 7	Shrinkage	2	7037.964	72
CantonS	HY	7	Shift Day 7	Shrinkage	3	5197.558	29
CantonS	HY	7	Shift Day 7	Shrinkage	2	5625.253	28
CantonS	HY	7	Shift Day 7	Shrinkage	3	6484.791	38
CantonS	HY	7	Shift Day 7	Shrinkage	2	7587.95	89
CantonS	HY	7	Shift Day 7	Shrinkage	3	5257.456	78
CantonS	HY	7	Shift Day 7	Shrinkage	2	4921.755	41
CantonS	HY	7	Shift Day 7	Shrinkage	3	6784.74	59
CantonS	HY	14	Shift Day 14	Shrinkage	1	8346.089
CantonS	HY	14	Shift Day 14	Shrinkage	2	5579.832	40
CantonS	HY	14	Shift Day 14	Shrinkage	3	5628.843	83
CantonS	HY	14	Shift Day 14	Shrinkage	1	5410.08
CantonS	HY	14	Shift Day 14	Shrinkage	2	7970.17	64
CantonS	HY	14	Shift Day 14	Shrinkage	3	6537.301	78
CantonS	HY	14	Shift Day 14	Shrinkage	1	6661.682
CantonS	HY	14	Shift Day 14	Shrinkage	2	5952.055	38
CantonS	HY	14	Shift Day 14	Shrinkage	3	5275.329	52
CantonS	HY	14	Shift Day 14	Shrinkage	1
CantonS	HY	14	Shift Day 14	Shrinkage	2	7134.385	94
CantonS	HY	14	Shift Day 14	Shrinkage	3	6041.014	57
CantonS	HY	14	Shift Day 14	Shrinkage	1	6642.954
CantonS	HY	14	Shift Day 14	Shrinkage	2	6477.296	64
CantonS	HY	14	Shift Day 14	Shrinkage	3	5932.268	22
CantonS	HY	14	Shift Day 14	Shrinkage	1	7294.244
CantonS	HY	14	Shift Day 14	Shrinkage	2	6879.108	61
CantonS	HY	14	Shift Day 14	Shrinkage	3	6325.914	23
CantonS	HY	14	Shift Day 14	Shrinkage	2	6177.377	38
CantonS	HY	14	Shift Day 14	Shrinkage	3	5483.705	76
CantonS	HY	14	Shift Day 14	Shrinkage	2	7302.461	35
CantonS	HY	14	Shift Day 14	Shrinkage	3	5585.11	22
CantonS	HY	14	Shift Day 14	Shrinkage	3	7149.204	22
CantonS	HY	14	Shift Day 14	Shrinkage	3	5622.361	74
CantonS	HY	14	Shift Day 14	Shrinkage	3	6744.856	63
CantonS	HYtoHS	14	Shift Day 7	Shrinkage	1	4415.201	32
CantonS	HYtoHS	14	Shift Day 7	Shrinkage	2	5113.369	7
CantonS	HYtoHS	14	Shift Day 7	Shrinkage	3	5433.253	38
CantonS	HYtoHS	14	Shift Day 7	Shrinkage	1	3925.752	49
CantonS	HYtoHS	14	Shift Day 7	Shrinkage	2	4782.546	25
CantonS	HYtoHS	14	Shift Day 7	Shrinkage	3	4232.505	38
CantonS	HYtoHS	14	Shift Day 7	Shrinkage	1	4371.686	14
CantonS	HYtoHS	14	Shift Day 7	Shrinkage	2	5151.949	16
CantonS	HYtoHS	14	Shift Day 7	Shrinkage	3	4023.378	32
CantonS	HYtoHS	14	Shift Day 7	Shrinkage	1	4484.236	22
CantonS	HYtoHS	14	Shift Day 7	Shrinkage	2	5018.972	29
CantonS	HYtoHS	14	Shift Day 7	Shrinkage	3	4446.781	63
CantonS	HYtoHS	14	Shift Day 7	Shrinkage	1	4557.095	38
CantonS	HYtoHS	14	Shift Day 7	Shrinkage	2	3826.253	26
CantonS	HYtoHS	14	Shift Day 7	Shrinkage	3	4491.17	24
CantonS	HYtoHS	14	Shift Day 7	Shrinkage	1	3615.368	27
CantonS	HYtoHS	14	Shift Day 7	Shrinkage	2	3526.585	24
CantonS	HYtoHS	14	Shift Day 7	Shrinkage	3	3374.876	26
CantonS	HYtoHS	14	Shift Day 7	Shrinkage	2	3366.505	59
CantonS	HYtoHS	14	Shift Day 7	Shrinkage	3	3528.133	32
CantonS	HYtoHS	14	Shift Day 7	Shrinkage	2	4525.592	17
CantonS	HYtoHS	14	Shift Day 7	Shrinkage	3	4372.764
CantonS	HYtoHS	14	Shift Day 7	Shrinkage	2	4756.91
CantonS	HY	21	Shift Day 21	Shrinkage	1	5804.012	35
CantonS	HY	21	Shift Day 21	Shrinkage	2	5343.141	55
CantonS	HY	21	Shift Day 21	Shrinkage	3	6125.522	97
CantonS	HY	21	Shift Day 21	Shrinkage	1	8597.91	64
CantonS	HY	21	Shift Day 21	Shrinkage	2	6573.183	49
CantonS	HY	21	Shift Day 21	Shrinkage	3	7006.907	124
CantonS	HY	21	Shift Day 21	Shrinkage	1	6370.23	85
CantonS	HY	21	Shift Day 21	Shrinkage	2	4490.2	52
CantonS	HY	21	Shift Day 21	Shrinkage	3	4413.13	68
CantonS	HY	21	Shift Day 21	Shrinkage	1	6057.223	27
CantonS	HY	21	Shift Day 21	Shrinkage	2	7104.009	73
CantonS	HY	21	Shift Day 21	Shrinkage	3	6386.389	90
CantonS	HY	21	Shift Day 21	Shrinkage	1	6010.183	90
CantonS	HY	21	Shift Day 21	Shrinkage	2	6403.507	116
CantonS	HY	21	Shift Day 21	Shrinkage	3	6233.655	58
CantonS	HY	21	Shift Day 21	Shrinkage	1	5512.796	54
CantonS	HY	21	Shift Day 21	Shrinkage	2	4957.512	32
CantonS	HY	21	Shift Day 21	Shrinkage	3	5504.573	70
CantonS	HY	21	Shift Day 21	Shrinkage	1	6369.927	82
CantonS	HY	21	Shift Day 21	Shrinkage	2	5784.571	76
CantonS	HY	21	Shift Day 21	Shrinkage	3	4569.145	45
CantonS	HY	21	Shift Day 21	Shrinkage	1	6336.667	64
CantonS	HY	21	Shift Day 21	Shrinkage	2	7796.794	93
CantonS	HY	21	Shift Day 21	Shrinkage	3	5800.677	78
CantonS	HY	21	Shift Day 21	Shrinkage	2	7405.501	68
CantonS	HYtoHS	21	Shift Day 14	Shrinkage	1	5721.752
CantonS	HYtoHS	21	Shift Day 14	Shrinkage	2	3140.089	30
CantonS	HYtoHS	21	Shift Day 14	Shrinkage	3	4081.093	19
CantonS	HYtoHS	21	Shift Day 14	Shrinkage	1	4504.739	44
CantonS	HYtoHS	21	Shift Day 14	Shrinkage	2	4341.255	25
CantonS	HYtoHS	21	Shift Day 14	Shrinkage	3	5156.414	23
CantonS	HYtoHS	21	Shift Day 14	Shrinkage	1	4111.597	37
CantonS	HYtoHS	21	Shift Day 14	Shrinkage	2	3308.639	27
CantonS	HYtoHS	21	Shift Day 14	Shrinkage	3	4454.723	18
CantonS	HYtoHS	21	Shift Day 14	Shrinkage	1	5004.079	39
CantonS	HYtoHS	21	Shift Day 14	Shrinkage	2	6240.425	22
CantonS	HYtoHS	21	Shift Day 14	Shrinkage	3	4902.192	18
CantonS	HYtoHS	21	Shift Day 14	Shrinkage	1	4329.925	47
CantonS	HYtoHS	21	Shift Day 14	Shrinkage	2	4827.209	44
CantonS	HYtoHS	21	Shift Day 14	Shrinkage	3	3936.672	17
CantonS	HYtoHS	21	Shift Day 14	Shrinkage	1	5005.317	29
CantonS	HYtoHS	21	Shift Day 14	Shrinkage	2	5183.575	40
CantonS	HYtoHS	21	Shift Day 14	Shrinkage	3	2951.235	3
CantonS	HYtoHS	21	Shift Day 14	Shrinkage	3	4305.806	19
CantonS	HYtoHS	21	Shift Day 14	Shrinkage	3	4644.387	33
CantonS	HYtoHS	28	Shift Day 21	Shrinkage	1	5498.172	56
CantonS	HYtoHS	28	Shift Day 21	Shrinkage	2	3715.676	20
CantonS	HYtoHS	28	Shift Day 21	Shrinkage	3	3999.861	12
CantonS	HYtoHS	28	Shift Day 21	Shrinkage	1	5053.943	48
CantonS	HYtoHS	28	Shift Day 21	Shrinkage	2	5504.381	33
CantonS	HYtoHS	28	Shift Day 21	Shrinkage	3	3960.626	83
CantonS	HYtoHS	28	Shift Day 21	Shrinkage	1	5587.84	35
CantonS	HYtoHS	28	Shift Day 21	Shrinkage	2	3605.496	38
CantonS	HYtoHS	28	Shift Day 21	Shrinkage	3	4916.046	42
CantonS	HYtoHS	28	Shift Day 21	Shrinkage	1	3224.885	37
CantonS	HYtoHS	28	Shift Day 21	Shrinkage	2	4235.273	27
CantonS	HYtoHS	28	Shift Day 21	Shrinkage	3	4711.289	44
CantonS	HYtoHS	28	Shift Day 21	Shrinkage	1	5217.798	19
CantonS	HYtoHS	28	Shift Day 21	Shrinkage	2	6179.744	51
CantonS	HYtoHS	28	Shift Day 21	Shrinkage	3	4157.254	33
CantonS	HYtoHS	28	Shift Day 21	Shrinkage	1	4296.331	21
CantonS	HYtoHS	28	Shift Day 21	Shrinkage	2	5851.144	29
CantonS	HYtoHS	28	Shift Day 21	Shrinkage	3	5570.607	26
CantonS	HYtoHS	28	Shift Day 21	Shrinkage	1	4464.802	47
CantonS	HYtoHS	28	Shift Day 21	Shrinkage	2	4139.826	51
CantonS	HYtoHS	28	Shift Day 21	Shrinkage	2	4944.159	75
CantonS	HYtoHS	28	Shift Day 21	Shrinkage	2	5119.86	49
CantonS	HYtoHS	28	Shift Day 21	Shrinkage	2	5633.04	39
