# Supplementary material for: Multiscale analysis reveals that diet-dependent midgut plasticity emerges from alterations in both stem cell niche coupling and enterocyte size
Source: eLife. 2021 Sep 23;10:e64125. doi: 10.7554/eLife.64125 (PMC8528489; doi:10.7554/eLife.64125)
Supplement: Figure 4—figure supplement 1—source data 4. [file elife-64125-fig4-figsupp1-data4.csv]

Line	Repeat	Day	TreatCol	Diet	Total.Length
CantonS	1	0	0	0	4317
CantonS	1	0	0	0	3923
CantonS	2	0	0	0	4766
CantonS	2	0	0	0	4671
CantonS	2	0	0	0	5853
CantonS	2	0	0	0	4643
CantonS	2	0	0	0	4184
CantonS	2	0	0	0	4493
CantonS	2	0	0	0	4928
CantonS	3	0	0	0	5617
CantonS	3	0	0	0	4903
CantonS	3	0	0	0	5247
CantonS	3	0	0	0	4820
CantonS	3	0	0	0	4625
CantonS	3	0	0	0	4018
CantonS	1	1	HS	HS	4914
CantonS	1	1	HS	HS	5053
CantonS	1	1	HS	HS	4279
CantonS	1	1	HS	HS	4846
CantonS	1	1	HS	HS	4549
CantonS	1	1	HS	HS	4137
CantonS	2	1	HS	HS	4968
CantonS	2	1	HS	HS	4534
CantonS	2	1	HS	HS	4406
CantonS	2	1	HS	HS	4822
CantonS	2	1	HS	HS	5453
CantonS	2	1	HS	HS	5024
CantonS	3	1	HS	HS	5638
CantonS	3	1	HS	HS	4981
CantonS	3	1	HS	HS	4741
CantonS	3	1	HS	HS	5554
CantonS	1	2	HS	HS	4545
CantonS	1	2	HS	HS	4590
CantonS	1	2	HS	HS	4671
CantonS	1	2	HS	HS	4282
CantonS	1	2	HS	HS	4802
CantonS	1	2	HS	HS	5753
CantonS	2	2	HS	HS	5183
CantonS	2	2	HS	HS	5416
CantonS	2	2	HS	HS	4786
CantonS	2	2	HS	HS	4640
CantonS	2	2	HS	HS	4174
CantonS	3	2	HS	HS	5059
CantonS	3	2	HS	HS	5304
CantonS	3	2	HS	HS	5302
CantonS	3	2	HS	HS	4409
CantonS	3	2	HS	HS	4845
CantonS	3	2	HS	HS	6064
CantonS	1	3	HS	HS	3996
CantonS	1	3	HS	HS	5553
CantonS	1	3	HS	HS	5638
CantonS	1	3	HS	HS	5548
CantonS	1	3	HS	HS	4729
CantonS	1	3	HS	HS	5446
CantonS	2	3	HS	HS	5034
CantonS	2	3	HS	HS	4433
CantonS	2	3	HS	HS	6294
CantonS	2	3	HS	HS	5496
CantonS	2	3	HS	HS	5497
CantonS	2	3	HS	HS	5280
CantonS	2	3	HS	HS	5594
CantonS	3	3	HS	HS	4713
CantonS	3	3	HS	HS	4870
CantonS	3	3	HS	HS	4709
CantonS	3	3	HS	HS	5953
CantonS	3	3	HS	HS	4178
CantonS	3	3	HS	HS	5906
CantonS	3	3	HS	HS	4920
CantonS	3	3	HS	HS	4722
CantonS	1	4	HS	HS	4082
CantonS	1	4	HS	HS	4126
CantonS	1	4	HS	HS	4573
CantonS	1	4	HS	HS	4227
CantonS	1	4	HS	HS	4875
CantonS	1	4	HS	HS	4310
CantonS	2	4	HS	HS	4888
CantonS	2	4	HS	HS	4263
CantonS	2	4	HS	HS	4477
CantonS	2	4	HS	HS	4906
CantonS	2	4	HS	HS	4464
CantonS	2	4	HS	HS	5244
CantonS	2	4	HS	HS	4163
CantonS	3	4	HS	HS	5363
CantonS	3	4	HS	HS	4158
CantonS	3	4	HS	HS	4706
CantonS	3	4	HS	HS	4345
CantonS	3	4	HS	HS	4851
CantonS	3	4	HS	HS	4553
CantonS	3	4	HS	HS	4931
CantonS	1	5	HS	HS	4584
CantonS	1	5	HS	HS	5208
CantonS	1	5	HS	HS	4844
CantonS	1	5	HS	HS	5022
CantonS	1	5	HS	HS	4087
CantonS	1	5	HS	HS	4466
CantonS	1	5	HS	HS	3903
CantonS	1	5	HS	HS	4398
CantonS	2	5	HS	HS	4649
CantonS	2	5	HS	HS	4260
CantonS	2	5	HS	HS	4460
CantonS	2	5	HS	HS	5995
CantonS	2	5	HS	HS	5011
CantonS	2	5	HS	HS	4744
CantonS	2	5	HS	HS	4235
CantonS	3	5	HS	HS	4926
CantonS	3	5	HS	HS	5377
CantonS	3	5	HS	HS	5765
CantonS	3	5	HS	HS	5310
CantonS	3	5	HS	HS	5426
CantonS	3	5	HS	HS	4429
CantonS	1	1	HY	HY	4852
CantonS	1	1	HY	HY	5306
CantonS	1	1	HY	HY	4357
CantonS	1	1	HY	HY	5756
CantonS	1	1	HY	HY	4604
CantonS	1	1	HY	HY	5174
CantonS	1	1	HY	HY	4928
CantonS	1	1	HY	HY	5296
CantonS	1	1	HY	HY	4968
CantonS	2	1	HY	HY	5246
CantonS	2	1	HY	HY	5802
CantonS	2	1	HY	HY	5633
CantonS	2	1	HY	HY	5626
CantonS	2	1	HY	HY	5573
CantonS	2	1	HY	HY	6125
CantonS	3	1	HY	HY	5680
CantonS	3	1	HY	HY	5327
CantonS	3	1	HY	HY	5471
CantonS	3	1	HY	HY	4970
CantonS	3	1	HY	HY	5253
CantonS	3	1	HY	HY	5419
CantonS	1	2	HY	HY	5959
CantonS	1	2	HY	HY	6186
CantonS	1	2	HY	HY	6670
CantonS	1	2	HY	HY	6199
CantonS	1	2	HY	HY	5256
CantonS	1	2	HY	HY	5680
CantonS	1	2	HY	HY	5927
CantonS	1	2	HY	HY	5184
CantonS	1	2	HY	HY	5758
CantonS	1	2	HY	HY	5574
CantonS	1	2	HY	HY	5645
CantonS	2	2	HY	HY	5400
CantonS	2	2	HY	HY	5947
CantonS	2	2	HY	HY	6300
CantonS	2	2	HY	HY	5659
CantonS	2	2	HY	HY	5832
CantonS	2	2	HY	HY	5887
CantonS	2	2	HY	HY	6623
CantonS	3	2	HY	HY	6361
CantonS	3	2	HY	HY	5367
CantonS	3	2	HY	HY	4781
CantonS	1	3	HY	HY	6181
CantonS	1	3	HY	HY	5280
CantonS	1	3	HY	HY	5797
CantonS	1	3	HY	HY	5621
CantonS	1	3	HY	HY	5786
CantonS	1	3	HY	HY	6294
CantonS	1	3	HY	HY	5967
CantonS	1	3	HY	HY	5834
CantonS	2	3	HY	HY	6657
CantonS	2	3	HY	HY	6054
CantonS	2	3	HY	HY	6029
CantonS	2	3	HY	HY	5402
CantonS	2	3	HY	HY	6040
CantonS	3	3	HY	HY	5533
CantonS	3	3	HY	HY	5151
CantonS	3	3	HY	HY	5921
CantonS	3	3	HY	HY	5092
CantonS	3	3	HY	HY	6483
CantonS	3	3	HY	HY	5726
CantonS	3	3	HY	HY	5388
CantonS	1	4	HY	HY	7049
CantonS	1	4	HY	HY	6608
CantonS	1	4	HY	HY	7133
CantonS	1	4	HY	HY	6670
CantonS	1	4	HY	HY	6092
CantonS	1	4	HY	HY	6621
CantonS	1	4	HY	HY	6236
CantonS	2	4	HY	HY	5609
CantonS	2	4	HY	HY	5661
CantonS	2	4	HY	HY	5882
CantonS	2	4	HY	HY	6193
CantonS	2	4	HY	HY	6118
CantonS	2	4	HY	HY	5272
CantonS	2	4	HY	HY	5083
CantonS	3	4	HY	HY	5461
CantonS	3	4	HY	HY	6110
CantonS	3	4	HY	HY	5241
CantonS	3	4	HY	HY	4898
CantonS	3	4	HY	HY	6628
CantonS	3	4	HY	HY	5744
CantonS	1	5	HY	HY	6722
CantonS	1	5	HY	HY	6923
CantonS	1	5	HY	HY	5825
CantonS	1	5	HY	HY	6085
CantonS	2	5	HY	HY	4774
CantonS	2	5	HY	HY	5827
CantonS	2	5	HY	HY	7203
CantonS	2	5	HY	HY	6967
CantonS	2	5	HY	HY	4892
CantonS	2	5	HY	HY	5745
CantonS	2	5	HY	HY	5691
CantonS	3	5	HY	HY	6227
CantonS	3	5	HY	HY	6776
CantonS	3	5	HY	HY	7354
CantonS	3	5	HY	HY	5250
CantonS	3	5	HY	HY	6158
CantonS	3	5	HY	HY	5782
CantonS	3	5	HY	HY	6735
CantonS	3	5	HY	HY	6166
