# Supplementary material for: Multiscale analysis reveals that diet-dependent midgut plasticity emerges from alterations in both stem cell niche coupling and enterocyte size
Source: eLife. 2021 Sep 23;10:e64125. doi: 10.7554/eLife.64125 (PMC8528489; doi:10.7554/eLife.64125)
Supplement: Figure 4—figure supplement 2—source data 1. [file elife-64125-fig4-figsupp2-data1.csv]

Day	Repeat	Diet	Tissue	RFP.Dapi
0	1	HS	Crop	94.56521739
0	1	HS	Crop	95.5
0	1	HS	Crop	95.6043956
0	1	HS	Crop	93.04347826
0	1	HS	Hindgut	99.64664311
0	1	HS	Hindgut	99.0228013
0	1	HS	Hindgut	100
0	1	HS	Hindgut	98.01324503
0	1	HS	Hindgut	99.06542056
14	1	HS	Crop	93.18181818
14	1	HS	Crop	88.37209302
14	1	HS	Crop	85.71428571
14	1	HS	Crop	84.51612903
14	1	HS	Crop	100
14	1	HS	Crop	89.68253968
14	1	HS	Crop	96.36363636
14	1	HS	Hindgut	100
14	1	HS	Hindgut	100
14	1	HS	Hindgut	100
14	1	HS	Hindgut	99.25373134
14	1	HS	Hindgut	99.39759036
14	1	HS	Hindgut	99.08256881
14	1	HS	Hindgut	99.13544669
14	1	HS	Hindgut	100
0	1	HY	Crop	87.31343284
0	1	HY	Crop	91.15044248
0	1	HY	Crop	80.68181818
0	1	HY	Crop	81.98757764
0	1	HY	Hindgut	100
0	1	HY	Hindgut	99.53917051
0	1	HY	Hindgut	100
0	1	HY	Hindgut	100
0	1	HY	Hindgut	99.46808511
14	1	HY	Crop	87.27272727
14	1	HY	Crop	85.71428571
14	1	HY	Crop	87.34939759
14	1	HY	Crop	86.1878453
14	1	HY	Crop	94.81481481
14	1	HY	Crop	86.86868687
14	1	HY	Crop	94.31818182
14	1	HY	Crop	87.80487805
14	1	HY	Hindgut	100
14	1	HY	Hindgut	100
14	1	HY	Hindgut	100
14	1	HY	Hindgut	100
14	1	HY	Hindgut	100
14	1	HY	Hindgut	100
14	1	HY	Hindgut	100
14	1	HY	Hindgut	100
0	2	HS	Crop	86.57718121
0	2	HS	Crop	84.61538462
0	2	HS	Crop	74.83870968
0	2	HS	Crop	66.15384615
0	2	HS	Hindgut	100
0	2	HS	Hindgut	100
0	2	HS	Hindgut	98.97959184
0	2	HS	Hindgut	100
0	2	HS	Hindgut	100
14	2	HS	Crop	96.59090909
14	2	HS	Crop	81.21546961
14	2	HS	Crop	81.63265306
14	2	HS	Crop	93.58974359
14	2	HS	Hindgut	100
14	2	HS	Hindgut	100
14	2	HS	Hindgut	100
14	2	HS	Hindgut	100
0	2	HY	Crop	92.37288136
0	2	HY	Crop	78.82352941
0	2	HY	Crop	87.81725888
0	2	HY	Crop	74.22222222
0	2	HY	Crop	80.2259887
0	2	HY	Hindgut	100
0	2	HY	Hindgut	98.96373057
0	2	HY	Hindgut	100
0	2	HY	Hindgut	100
0	2	HY	Hindgut	99.43502825
14	2	HY	Crop	100
14	2	HY	Crop	89.13043478
14	2	HY	Crop	84.12698413
14	2	HY	Crop	96.62921348
14	2	HY	Crop	92.82700422
14	2	HY	Hindgut	98.99497487
14	2	HY	Hindgut	95.53072626
14	2	HY	Hindgut	100
14	2	HY	Hindgut	98.41269841
14	2	HY	Hindgut	100
14	2	HY	Hindgut	100
14	2	HY	Hindgut	100
0	3	HS	Crop	78.01724138
0	3	HS	Crop	79.31034483
0	3	HS	Crop	82.27848101
0	3	HS	Crop	97
0	3	HS	Crop	69.89795918
0	3	HS	Hindgut	100
0	3	HS	Hindgut	98.7012987
0	3	HS	Hindgut	94.25287356
0	3	HS	Hindgut	98.36065574
0	3	HS	Hindgut	100
0	3	HS	Hindgut	100
14	3	HS	Crop	74.25742574
14	3	HS	Crop	83.41463415
14	3	HS	Crop	100
14	3	HS	Crop	85.92592593
14	3	HS	Crop	87.20930233
14	3	HS	Crop	85.62091503
14	3	HS	Hindgut	97.68786127
14	3	HS	Hindgut	98.47328244
14	3	HS	Hindgut	100
14	3	HS	Hindgut	92.63157895
14	3	HS	Hindgut	98.93617021
14	3	HS	Hindgut	100
14	3	HS	Hindgut	99.48453608
14	3	HS	Hindgut	100
14	3	HS	Hindgut	97.2972973
0	3	HY	Crop	85.80645161
0	3	HY	Crop	86.39455782
0	3	HY	Crop	83.03030303
0	3	HY	Hindgut	100
0	3	HY	Hindgut	100
0	3	HY	Hindgut	100
0	3	HY	Hindgut	100
0	3	HY	Hindgut	96.5625
14	3	HY	Crop	98.52216749
14	3	HY	Crop	89.09090909
14	3	HY	Crop	97.51552795
14	3	HY	Crop	93.1372549
14	3	HY	Crop	90.76923077
14	3	HY	Crop	100
14	3	HY	Crop	79.6875
14	3	HY	Crop	91.41414141
14	3	HY	Crop	80.11695906
14	3	HY	Hindgut	100
14	3	HY	Hindgut	99.23664122
14	3	HY	Hindgut	99.65870307
14	3	HY	Hindgut	100
14	3	HY	Hindgut	100
14	3	HY	Hindgut	100
14	3	HY	Hindgut	100
14	3	HY	Hindgut	100
14	3	HY	Hindgut	99.37888199
