# Supplementary material for: Multiscale analysis reveals that diet-dependent midgut plasticity emerges from alterations in both stem cell niche coupling and enterocyte size
Source: eLife. 2021 Sep 23;10:e64125. doi: 10.7554/eLife.64125 (PMC8528489; doi:10.7554/eLife.64125)
Supplement: Figure 5—figure supplement 2—source data 2. [file elife-64125-fig5-figsupp2-data2.csv]

Cross	Female.Line	Repeat	Diet1	Day	Diet	Group	C.G	Male.Line.ID	Male.Line	Gene	Total.L
Act X 8 P2 R1	Act	1	HY	0	HY D0	S	HY	67215	Gcn2-IR	Gcn2	6458.141
Act X 8 P2 R1	Act	1	HY	0	HY D0	S	HY	67215	Gcn2-IR	Gcn2	7412.535
Act X 8 P2 R1	Act	1	HY	0	HY D0	S	HY	67215	Gcn2-IR	Gcn2	4901.6
Act X 8 P2 R1	Act	1	HY	0	HY D0	S	HY	67215	Gcn2-IR	Gcn2	6277.937
Act X 8 P2 R1	Act	1	HY	0	HY D0	S	HY	67215	Gcn2-IR	Gcn2	6014.531
Act X 8 P2 R1	Act	1	HY	0	HY D0	S	HY	67215	Gcn2-IR	Gcn2	6274.118
Act X 9 P2 R1	Act	1	HY	0	HY D0	S	HY	60003	Lk6-IR	Lk6	5951.598
Act X 9 P2 R1	Act	1	HY	0	HY D0	S	HY	60003	Lk6-IR	Lk6	6707.83
Act X 9 P2 R1	Act	1	HY	0	HY D0	S	HY	60003	Lk6-IR	Lk6	5745.17
Act X 9 P2 R1	Act	1	HY	0	HY D0	S	HY	60003	Lk6-IR	Lk6	6433.643
Act X 9 P2 R1	Act	1	HY	0	HY D0	S	HY	60003	Lk6-IR	Lk6	6059.379
Act X 9 P2 R1	Act	1	HY	0	HY D0	S	HY	60003	Lk6-IR	Lk6	5881.531
Act X 9 P2 R1	Act	1	HY	0	HY D0	S	HY	60003	Lk6-IR	Lk6	6540.391
Act X 14 P2 R1	Act	1	HY	0	HY D0	S	HY	Control	Control	Control	5052.371
Act X 14 P2 R1	Act	1	HY	0	HY D0	S	HY	Control	Control	Control	4712.307
Act X 14 P2 R1	Act	1	HY	0	HY D0	S	HY	Control	Control	Control	4420.099
Act X 14 P2 R1	Act	1	HY	0	HY D0	S	HY	Control	Control	Control	5806.334
Act X 14 P2 R1	Act	1	HY	0	HY D0	S	HY	Control	Control	Control	5413.049
Act X 14 P2 R1	Act	1	HY	0	HY D0	S	HY	Control	Control	Control	5430.984
Act X 14 P2 R1	Act	1	HY	0	HY D0	S	HY	Control	Control	Control	6035.106
Act X 8 P2 R1	Act	1	HYtoHS	7	HYtoHS D7	S	HS	67215	Gcn2-IR	Gcn2	4943.013
Act X 8 P2 R1	Act	1	HYtoHS	7	HYtoHS D7	S	HS	67215	Gcn2-IR	Gcn2	5011.037
Act X 8 P2 R1	Act	1	HYtoHS	7	HYtoHS D7	S	HS	67215	Gcn2-IR	Gcn2	4908.419
Act X 8 P2 R1	Act	1	HYtoHS	7	HYtoHS D7	S	HS	67215	Gcn2-IR	Gcn2	4062.06
Act X 8 P2 R1	Act	1	HYtoHS	7	HYtoHS D7	S	HS	67215	Gcn2-IR	Gcn2	5480.466
Act X 8 P2 R1	Act	1	HYtoHS	7	HYtoHS D7	S	HS	67215	Gcn2-IR	Gcn2	4567.905
Act X 8 P2 R1	Act	1	HYtoHS	7	HYtoHS D7	S	HS	67215	Gcn2-IR	Gcn2	4537.333
Act X 8 P2 R1	Act	1	HYtoHS	7	HYtoHS D7	S	HS	67215	Gcn2-IR	Gcn2	5911.042
Act X 9 P2 R1	Act	1	HYtoHS	7	HYtoHS D7	S	HS	60003	Lk6-IR	Lk6	3826.498
Act X 9 P2 R1	Act	1	HYtoHS	7	HYtoHS D7	S	HS	60003	Lk6-IR	Lk6	3734.223
Act X 9 P2 R1	Act	1	HYtoHS	7	HYtoHS D7	S	HS	60003	Lk6-IR	Lk6	5096.984
Act X 9 P2 R1	Act	1	HYtoHS	7	HYtoHS D7	S	HS	60003	Lk6-IR	Lk6	3876.26
Act X 9 P2 R1	Act	1	HYtoHS	7	HYtoHS D7	S	HS	60003	Lk6-IR	Lk6	3847.228
Act X 9 P2 R1	Act	1	HYtoHS	7	HYtoHS D7	S	HS	60003	Lk6-IR	Lk6	4283.674
Act X 14 P2 R1	Act	1	HYtoHS	7	HYtoHS D7	S	HS	Control	Control	Control	4180.63
Act X 14 P2 R1	Act	1	HYtoHS	7	HYtoHS D7	S	HS	Control	Control	Control	4015.212
Act X 14 P2 R1	Act	1	HYtoHS	7	HYtoHS D7	S	HS	Control	Control	Control	3663.83
Act X 14 P2 R1	Act	1	HYtoHS	7	HYtoHS D7	S	HS	Control	Control	Control	4019.472
Act X 14 P2 R1	Act	1	HYtoHS	7	HYtoHS D7	S	HS	Control	Control	Control	4376.613
Act X 14 P2 R1	Act	1	HYtoHS	7	HYtoHS D7	S	HS	Control	Control	Control	4987.054
Act X 1 P2 R2	Act	2	HY	0	HY D0	S	HY	Control	Control	Control	4876.691
Act X 1 P2 R2	Act	2	HY	0	HY D0	S	HY	Control	Control	Control	7410.937
Act X 1 P2 R2	Act	2	HY	0	HY D0	S	HY	Control	Control	Control	5818.756
Act X 1 P2 R2	Act	2	HY	0	HY D0	S	HY	Control	Control	Control	7945.83
Act X 1 P2 R2	Act	2	HY	0	HY D0	S	HY	Control	Control	Control	6612.348
Act X 1 P2 R2	Act	2	HY	0	HY D0	S	HY	Control	Control	Control	5323.091
Act X 1 P2 R2	Act	2	HY	0	HY D0	S	HY	Control	Control	Control	5681.432
Act X 11 P2 R2	Act	2	HY	0	HY D0	S	HY	67215	Gcn2-IR	Gcn2	6587.576
Act X 11 P2 R2	Act	2	HY	0	HY D0	S	HY	67215	Gcn2-IR	Gcn2	5446.522
Act X 11 P2 R2	Act	2	HY	0	HY D0	S	HY	67215	Gcn2-IR	Gcn2	6412.35
Act X 11 P2 R2	Act	2	HY	0	HY D0	S	HY	67215	Gcn2-IR	Gcn2	6042.078
Act X 11 P2 R2	Act	2	HY	0	HY D0	S	HY	67215	Gcn2-IR	Gcn2	6797.458
Act X 11 P2 R2	Act	2	HY	0	HY D0	S	HY	67215	Gcn2-IR	Gcn2	5952.88
Act X 11 P2 R2	Act	2	HY	0	HY D0	S	HY	67215	Gcn2-IR	Gcn2	6368.21
Act X 11 P2 R2	Act	2	HY	0	HY D0	S	HY	67215	Gcn2-IR	Gcn2	6916.163
Act X 12 P2 R2	Act	2	HY	0	HY D0	S	HY	60003	Lk6-IR	Lk6	6366.331
Act X 12 P2 R2	Act	2	HY	0	HY D0	S	HY	60003	Lk6-IR	Lk6	6578.028
Act X 12 P2 R2	Act	2	HY	0	HY D0	S	HY	60003	Lk6-IR	Lk6	7141.025
Act X 12 P2 R2	Act	2	HY	0	HY D0	S	HY	60003	Lk6-IR	Lk6	6898.977
Act X 12 P2 R2	Act	2	HY	0	HY D0	S	HY	60003	Lk6-IR	Lk6	6072.097
Act X 1 P2 R2	Act	2	HYtoHS	7	HYtoHS D7	S	HS	Control	Control	Control	4753.982
Act X 1 P2 R2	Act	2	HYtoHS	7	HYtoHS D7	S	HS	Control	Control	Control	3936.746
Act X 1 P2 R2	Act	2	HYtoHS	7	HYtoHS D7	S	HS	Control	Control	Control	4632.284
Act X 1 P2 R2	Act	2	HYtoHS	7	HYtoHS D7	S	HS	Control	Control	Control	5471.39
Act X 1 P2 R2	Act	2	HYtoHS	7	HYtoHS D7	S	HS	Control	Control	Control	4650.924
Act X 1 P2 R2	Act	2	HYtoHS	7	HYtoHS D7	S	HS	Control	Control	Control	4438.399
Act X 1 P2 R2	Act	2	HYtoHS	7	HYtoHS D7	S	HS	Control	Control	Control	4476.724
Act X 1 P2 R2	Act	2	HYtoHS	7	HYtoHS D7	S	HS	Control	Control	Control	4884.981
Act X 1 P2 R2	Act	2	HYtoHS	7	HYtoHS D7	S	HS	Control	Control	Control	4893.421
Act X 11 P2 R2	Act	2	HYtoHS	7	HYtoHS D7	S	HS	67215	Gcn2-IR	Gcn2	5000.002
Act X 11 P2 R2	Act	2	HYtoHS	7	HYtoHS D7	S	HS	67215	Gcn2-IR	Gcn2	3441.535
Act X 11 P2 R2	Act	2	HYtoHS	7	HYtoHS D7	S	HS	67215	Gcn2-IR	Gcn2	4616.293
Act X 11 P2 R2	Act	2	HYtoHS	7	HYtoHS D7	S	HS	67215	Gcn2-IR	Gcn2	4506.065
Act X 11 P2 R2	Act	2	HYtoHS	7	HYtoHS D7	S	HS	67215	Gcn2-IR	Gcn2	3903.322
Act X 11 P2 R2	Act	2	HYtoHS	7	HYtoHS D7	S	HS	67215	Gcn2-IR	Gcn2	4407.068
Act X 11 P2 R2	Act	2	HYtoHS	7	HYtoHS D7	S	HS	67215	Gcn2-IR	Gcn2	4779.512
Act X 12 P2 R2	Act	2	HYtoHS	7	HYtoHS D7	S	HS	60003	Lk6-IR	Lk6	4663.57
Act X 12 P2 R2	Act	2	HYtoHS	7	HYtoHS D7	S	HS	60003	Lk6-IR	Lk6	6091.627
Act X 12 P2 R2	Act	2	HYtoHS	7	HYtoHS D7	S	HS	60003	Lk6-IR	Lk6	6082.567
Act X 12 P2 R2	Act	2	HYtoHS	7	HYtoHS D7	S	HS	60003	Lk6-IR	Lk6	4442.109
Act X 12 P2 R2	Act	2	HYtoHS	7	HYtoHS D7	S	HS	60003	Lk6-IR	Lk6	4245.342
Act X 12 P2 R2	Act	2	HYtoHS	7	HYtoHS D7	S	HS	60003	Lk6-IR	Lk6	4582.637
Act X 12 P2 R2	Act	2	HYtoHS	7	HYtoHS D7	S	HS	60003	Lk6-IR	Lk6	4593.321
Act X 12 P2 R2	Act	2	HYtoHS	7	HYtoHS D7	S	HS	60003	Lk6-IR	Lk6	4690.592
Act X 4 P2 R3	Act	3	HY	0	HY D0	S	HY	Control	Control	Control	6349.422
Act X 4 P2 R3	Act	3	HY	0	HY D0	S	HY	Control	Control	Control	7686.087
Act X 4 P2 R3	Act	3	HY	0	HY D0	S	HY	Control	Control	Control	6479.177
Act X 4 P2 R3	Act	3	HY	0	HY D0	S	HY	Control	Control	Control	6521.752
Act X 4 P2 R3	Act	3	HY	0	HY D0	S	HY	Control	Control	Control	6922.321
Act X 4 P2 R3	Act	3	HY	0	HY D0	S	HY	Control	Control	Control	6792.627
Act X 4 P2 R3	Act	3	HY	0	HY D0	S	HY	Control	Control	Control	5275.486
Act X 8 P2 R3	Act	3	HY	0	HY D0	S	HY	67215	Gcn2-IR	Gcn2	6342.583
Act X 8 P2 R3	Act	3	HY	0	HY D0	S	HY	67215	Gcn2-IR	Gcn2	6343.321
Act X 8 P2 R3	Act	3	HY	0	HY D0	S	HY	67215	Gcn2-IR	Gcn2	5975.498
Act X 8 P2 R3	Act	3	HY	0	HY D0	S	HY	67215	Gcn2-IR	Gcn2	5839.675
Act X 8 P2 R3	Act	3	HY	0	HY D0	S	HY	67215	Gcn2-IR	Gcn2	6660.456
Act X 8 P2 R3	Act	3	HY	0	HY D0	S	HY	67215	Gcn2-IR	Gcn2	6417.156
Act X 8 P2 R3	Act	3	HY	0	HY D0	S	HY	67215	Gcn2-IR	Gcn2	6027.364
Act X 14 P2 R3	Act	3	HY	0	HY D0	S	HY	60003	Lk6-IR	Lk6	6354.738
Act X 14 P2 R3	Act	3	HY	0	HY D0	S	HY	60003	Lk6-IR	Lk6	5173.749
Act X 14 P2 R3	Act	3	HY	0	HY D0	S	HY	60003	Lk6-IR	Lk6	5647.29
Act X 14 P2 R3	Act	3	HY	0	HY D0	S	HY	60003	Lk6-IR	Lk6	7031.58
Act X 14 P2 R3	Act	3	HY	0	HY D0	S	HY	60003	Lk6-IR	Lk6	7146.279
Act X 14 P2 R3	Act	3	HY	0	HY D0	S	HY	60003	Lk6-IR	Lk6	5486.454
Act X 4 P2 R3	Act	3	HYtoHS	7	HYtoHS D7	S	HS	Control	Control	Control	4752.446
Act X 4 P2 R3	Act	3	HYtoHS	7	HYtoHS D7	S	HS	Control	Control	Control	5567.469
Act X 4 P2 R3	Act	3	HYtoHS	7	HYtoHS D7	S	HS	Control	Control	Control	5082.096
Act X 4 P2 R3	Act	3	HYtoHS	7	HYtoHS D7	S	HS	Control	Control	Control	5876.804
Act X 4 P2 R3	Act	3	HYtoHS	7	HYtoHS D7	S	HS	Control	Control	Control	5556.282
Act X 4 P2 R3	Act	3	HYtoHS	7	HYtoHS D7	S	HS	Control	Control	Control	5135.37
Act X 4 P2 R3	Act	3	HYtoHS	7	HYtoHS D7	S	HS	Control	Control	Control	5651.564
Act X 4 P2 R3	Act	3	HYtoHS	7	HYtoHS D7	S	HS	Control	Control	Control	5449.3
Act X 8 P2 R3	Act	3	HYtoHS	7	HYtoHS D7	S	HS	67215	Gcn2-IR	Gcn2	4143.368
Act X 8 P2 R3	Act	3	HYtoHS	7	HYtoHS D7	S	HS	67215	Gcn2-IR	Gcn2	4158.406
Act X 8 P2 R3	Act	3	HYtoHS	7	HYtoHS D7	S	HS	67215	Gcn2-IR	Gcn2	4854.794
Act X 8 P2 R3	Act	3	HYtoHS	7	HYtoHS D7	S	HS	67215	Gcn2-IR	Gcn2	4777.526
Act X 8 P2 R3	Act	3	HYtoHS	7	HYtoHS D7	S	HS	67215	Gcn2-IR	Gcn2	3910.621
Act X 8 P2 R3	Act	3	HYtoHS	7	HYtoHS D7	S	HS	67215	Gcn2-IR	Gcn2	3846.834
Act X 8 P2 R3	Act	3	HYtoHS	7	HYtoHS D7	S	HS	67215	Gcn2-IR	Gcn2	4461.063
Act X 8 P2 R3	Act	3	HYtoHS	7	HYtoHS D7	S	HS	67215	Gcn2-IR	Gcn2	4114.885
Act X 14 P2 R3	Act	3	HYtoHS	7	HYtoHS D7	S	HS	60003	Lk6-IR	Lk6	4746.054
Act X 14 P2 R3	Act	3	HYtoHS	7	HYtoHS D7	S	HS	60003	Lk6-IR	Lk6	3869.102
Act X 14 P2 R3	Act	3	HYtoHS	7	HYtoHS D7	S	HS	60003	Lk6-IR	Lk6	3399.275
Act X 14 P2 R3	Act	3	HYtoHS	7	HYtoHS D7	S	HS	60003	Lk6-IR	Lk6	4337.784
Act X 14 P2 R3	Act	3	HYtoHS	7	HYtoHS D7	S	HS	60003	Lk6-IR	Lk6	5774.199
Act X 14 P2 R3	Act	3	HYtoHS	7	HYtoHS D7	S	HS	60003	Lk6-IR	Lk6	5794.508
Act X 14 P2 R3	Act	3	HYtoHS	7	HYtoHS D7	S	HS	60003	Lk6-IR	Lk6	5384.843
Act X 14 P2 R3	Act	3	HYtoHS	7	HYtoHS D7	S	HS	60003	Lk6-IR	Lk6	3855.098
Act X 14 P2 R3	Act	3	HYtoHS	7	HYtoHS D7	S	HS	60003	Lk6-IR	Lk6	4370.978
