# Supplementary material for: Multiscale analysis reveals that diet-dependent midgut plasticity emerges from alterations in both stem cell niche coupling and enterocyte size
Source: eLife. 2021 Sep 23;10:e64125. doi: 10.7554/eLife.64125 (PMC8528489; doi:10.7554/eLife.64125)
Supplement: Figure 6—figure supplement 1—source data 1. [file elife-64125-fig6-figsupp1-data1.csv]

Female.Line	Repeat	Male.Line	Diet	Day	Total.L
Esg	1	Control	HS	0	4764.602
Esg	1	Control	HS	0	5669.027
Esg	1	Control	HS	0	4808.528
Esg	1	Control	HS	0	4629.212
Esg	1	Control	HS	0	5184.443
Esg	1	Control	HS	0	4365.066
Esg	1	Control	HS	0	4772.366
Esg	1	rpr-OE	HS	0	4047.49
Esg	1	rpr-OE	HS	0	4497.58
Esg	1	rpr-OE	HS	0	3995.021
Esg	1	rpr-OE	HS	0	4073.097
Esg	1	rpr-OE	HS	0	4834.368
Esg	1	rpr-OE	HS	0	4204.896
Esg	2	Control	HS	0	3978.166
Esg	2	Control	HS	0	3667.034
Esg	2	Control	HS	0	4675.346
Esg	2	Control	HS	0	4514.381
Esg	2	Control	HS	0	4530.019
Esg	2	Control	HS	0	4124.408
Esg	2	Control	HS	0	4611.916
Esg	2	Control	HS	0	4009.662
Esg	2	rpr-OE	HS	0	4345.377
Esg	2	rpr-OE	HS	0	4022.573
Esg	2	rpr-OE	HS	0	3973.358
Esg	2	rpr-OE	HS	0	3287.384
Esg	2	rpr-OE	HS	0	3827.5
Esg	2	rpr-OE	HS	0	3895.764
Esg	2	rpr-OE	HS	0	3710.969
Esg	3	Control	HS	0	4592.685
Esg	3	Control	HS	0	3975.255
Esg	3	Control	HS	0	4480.137
Esg	3	Control	HS	0	5330.523
Esg	3	Control	HS	0	4683.051
Esg	3	Control	HS	0	5602.914
Esg	3	Control	HS	0	5167.662
Esg	3	rpr-OE	HS	0	4095.203
Esg	3	rpr-OE	HS	0	4846.448
Esg	3	rpr-OE	HS	0	4085.547
Esg	3	rpr-OE	HS	0	3953.156
Esg	3	rpr-OE	HS	0	4925.898
Esg	3	rpr-OE	HS	0	4477.333
Esg	1	Control	HStoHY	7	5363.511
Esg	1	Control	HStoHY	7	5005.484
Esg	1	Control	HStoHY	7	5687.191
Esg	1	Control	HStoHY	7	6457.654
Esg	1	Control	HStoHY	7	6501.39
Esg	1	Control	HStoHY	7	6901.857
Esg	1	rpr-OE	HStoHY	7	6574.876
Esg	1	rpr-OE	HStoHY	7	6225.6
Esg	1	rpr-OE	HStoHY	7	5365.942
Esg	1	rpr-OE	HStoHY	7	5242.054
Esg	1	rpr-OE	HStoHY	7	6067.272
Esg	1	rpr-OE	HStoHY	7	6211.745
Esg	1	rpr-OE	HStoHY	7	5471.952
Esg	2	Control	HStoHY	7	5721.159
Esg	2	Control	HStoHY	7	6030.997
Esg	2	Control	HStoHY	7	5243.985
Esg	2	Control	HStoHY	7	5383.248
Esg	2	Control	HStoHY	7	5736.693
Esg	2	Control	HStoHY	7	5162.365
Esg	2	Control	HStoHY	7	4829.537
Esg	2	Control	HStoHY	7	5830.27
Esg	2	Control	HStoHY	7	4787.515
Esg	2	Control	HStoHY	7	5674.771
Esg	2	rpr-OE	HStoHY	7	6046.598
Esg	2	rpr-OE	HStoHY	7	5106.468
Esg	2	rpr-OE	HStoHY	7	5040.712
Esg	2	rpr-OE	HStoHY	7	5769.581
Esg	2	rpr-OE	HStoHY	7	6194.285
Esg	2	rpr-OE	HStoHY	7	5479.01
Esg	2	rpr-OE	HStoHY	7	5211.226
Esg	3	Control	HStoHY	7	6109.515
Esg	3	Control	HStoHY	7	7387.872
Esg	3	Control	HStoHY	7	6100.417
Esg	3	Control	HStoHY	7	7812.744
Esg	3	Control	HStoHY	7	7438.153
Esg	3	Control	HStoHY	7	7421.54
Esg	3	Control	HStoHY	7	7223.048
Esg	3	Control	HStoHY	7	7351.27
Esg	3	rpr-OE	HStoHY	7	6822.251
Esg	3	rpr-OE	HStoHY	7	6818.676
Esg	3	rpr-OE	HStoHY	7	4418.07
Esg	3	rpr-OE	HStoHY	7	5433.903
Esg	3	rpr-OE	HStoHY	7	5850.434
Esg	3	rpr-OE	HStoHY	7	5334.139
Esg	3	rpr-OE	HStoHY	7	6085.403
Esg	3	rpr-OE	HStoHY	7	7018.619
