# Supplementary material for: Multiscale analysis reveals that diet-dependent midgut plasticity emerges from alterations in both stem cell niche coupling and enterocyte size
Source: eLife. 2021 Sep 23;10:e64125. doi: 10.7554/eLife.64125 (PMC8528489; doi:10.7554/eLife.64125)
Supplement: Figure 7—figure supplement 2—source data 2. [file elife-64125-fig7-figsupp2-data2.csv]

Female.Line	Male.Line.ID	Male.Line	Diet	Treatment	Day	Repeat	Total.L
5966	34639	TOR-IR	HS D0	RU486	0	1	3642.486
5966	34639	TOR-IR	HS D0	RU486	0	1	3000.722
5966	34639	TOR-IR	HS D0	RU486	0	1	3277.733
5966	34639	TOR-IR	HS D0	RU486	0	1	3245.125
5966	34639	TOR-IR	HS D0	RU486	0	1	3216.688
5966	34639	TOR-IR	HS D0	RU486	0	1	3336.462
5966	34639	TOR-IR	HS D0	RU486	0	1	3763.974
5966	34639	TOR-IR	HS D0	Ethanol	0	1	3748.38
5966	34639	TOR-IR	HS D0	Ethanol	0	1	3766.94
5966	34639	TOR-IR	HS D0	Ethanol	0	1	3961.497
5966	34639	TOR-IR	HS D0	Ethanol	0	1	3369.531
5966	34639	TOR-IR	HS D0	Ethanol	0	1	3550.647
5966	34639	TOR-IR	HS D0	Ethanol	0	1	4358.007
5966	34639	TOR-IR	HS D0	Ethanol	0	1	3910.807
5966	34639	TOR-IR	HS D0	Ethanol	0	1	3956.477
5966	34639	TOR-IR	HS D0	RU486	0	2	3928.02
5966	34639	TOR-IR	HS D0	RU486	0	2	3867.963
5966	34639	TOR-IR	HS D0	RU486	0	2	3571.139
5966	34639	TOR-IR	HS D0	RU486	0	2	3940.801
5966	34639	TOR-IR	HS D0	RU486	0	2	3988.067
5966	34639	TOR-IR	HS D0	RU486	0	2	4140.08
5966	34639	TOR-IR	HS D0	RU486	0	2	3227.337
5966	34639	TOR-IR	HS D0	Ethanol	0	2	4110.669
5966	34639	TOR-IR	HS D0	Ethanol	0	2	4386.839
5966	34639	TOR-IR	HS D0	Ethanol	0	2	3544.609
5966	34639	TOR-IR	HS D0	Ethanol	0	2	3524.388
5966	34639	TOR-IR	HS D0	Ethanol	0	2	5000.616
5966	34639	TOR-IR	HS D0	Ethanol	0	2	3232.395
5966	34639	TOR-IR	HS D0	Ethanol	0	2	3748.15
5966	34639	TOR-IR	HS D0	Ethanol	0	2	3291.139
5966	34639	TOR-IR	HS D0	Ethanol	0	2	3637.968
5966	34639	TOR-IR	HS D0	Ethanol	0	2	3875.443
5966	34639	TOR-IR	HS D0	RU486	0	3	3798.053
5966	34639	TOR-IR	HS D0	RU486	0	3	3965.992
5966	34639	TOR-IR	HS D0	RU486	0	3	4301.139
5966	34639	TOR-IR	HS D0	RU486	0	3	4291.712
5966	34639	TOR-IR	HS D0	RU486	0	3	3681.911
5966	34639	TOR-IR	HS D0	RU486	0	3	4277.858
5966	34639	TOR-IR	HS D0	RU486	0	3	3595.372
5966	34639	TOR-IR	HS D0	RU486	0	3	3415.853
5966	34639	TOR-IR	HS D0	RU486	0	3	3797.051
5966	34639	TOR-IR	HS D0	Ethanol	0	3	3732.362
5966	34639	TOR-IR	HS D0	Ethanol	0	3	3948.398
5966	34639	TOR-IR	HS D0	Ethanol	0	3	4191.378
5966	34639	TOR-IR	HS D0	Ethanol	0	3	4011.585
5966	34639	TOR-IR	HS D0	Ethanol	0	3	4022.89
5966	34639	TOR-IR	HS D0	Ethanol	0	3	3290.23
5966	34639	TOR-IR	HS D0	Ethanol	0	3	3598.062
5966	34639	TOR-IR	HS D0	Ethanol	0	3	4390.372
5966	34639	TOR-IR	HS D0	Ethanol	0	3	4512.885
5966	34639	TOR-IR	HS D0	Ethanol	0	3	4340.932
5966	34639	TOR-IR	HStoHY D7	RU486	7	1	3721.906
5966	34639	TOR-IR	HStoHY D7	RU486	7	1	3763.867
5966	34639	TOR-IR	HStoHY D7	RU486	7	1	3849.537
5966	34639	TOR-IR	HStoHY D7	RU486	7	1	4604.86
5966	34639	TOR-IR	HStoHY D7	RU486	7	1	4575.904
5966	34639	TOR-IR	HStoHY D7	RU486	7	1	4013.514
5966	34639	TOR-IR	HStoHY D7	RU486	7	1	3688.619
5966	34639	TOR-IR	HStoHY D7	RU486	7	1	3339.965
5966	34639	TOR-IR	HStoHY D7	RU486	7	1	3009.825
5966	34639	TOR-IR	HStoHY D7	RU486	7	1	3583.542
5966	34639	TOR-IR	HStoHY D7	Ethanol	7	1	5300.994
5966	34639	TOR-IR	HStoHY D7	Ethanol	7	1	5382.205
5966	34639	TOR-IR	HStoHY D7	Ethanol	7	1	5486.773
5966	34639	TOR-IR	HStoHY D7	Ethanol	7	1	5387.125
5966	34639	TOR-IR	HStoHY D7	Ethanol	7	1	5135.641
5966	34639	TOR-IR	HStoHY D7	Ethanol	7	1	5640.72
5966	34639	TOR-IR	HStoHY D7	Ethanol	7	1	5505.904
5966	34639	TOR-IR	HStoHY D7	Ethanol	7	1	5386.101
5966	34639	TOR-IR	HStoHY D7	Ethanol	7	1	5718.172
5966	34639	TOR-IR	HStoHY D7	Ethanol	7	1	5095.209
5966	34639	TOR-IR	HStoHY D7	RU486	7	2	4762.946
5966	34639	TOR-IR	HStoHY D7	RU486	7	2	4268.214
5966	34639	TOR-IR	HStoHY D7	RU486	7	2	4075.825
5966	34639	TOR-IR	HStoHY D7	RU486	7	2	4486.47
5966	34639	TOR-IR	HStoHY D7	RU486	7	2	4309.588
5966	34639	TOR-IR	HStoHY D7	RU486	7	2	4371.95
5966	34639	TOR-IR	HStoHY D7	RU486	7	2	4615.064
5966	34639	TOR-IR	HStoHY D7	RU486	7	2	5239.077
5966	34639	TOR-IR	HStoHY D7	RU486	7	2	4572.912
5966	34639	TOR-IR	HStoHY D7	RU486	7	2	4569.051
5966	34639	TOR-IR	HStoHY D7	RU486	7	2	4605.013
5966	34639	TOR-IR	HStoHY D7	Ethanol	7	2	5577.234
5966	34639	TOR-IR	HStoHY D7	Ethanol	7	2	5457.63
5966	34639	TOR-IR	HStoHY D7	Ethanol	7	2	5689.475
5966	34639	TOR-IR	HStoHY D7	Ethanol	7	2	5703.191
5966	34639	TOR-IR	HStoHY D7	Ethanol	7	2	4705.485
5966	34639	TOR-IR	HStoHY D7	Ethanol	7	2	4913.353
5966	34639	TOR-IR	HStoHY D7	Ethanol	7	2	5118.435
5966	34639	TOR-IR	HStoHY D7	Ethanol	7	2	4960
5966	34639	TOR-IR	HStoHY D7	Ethanol	7	2	4618.703
5966	34639	TOR-IR	HStoHY D7	Ethanol	7	2	5609.469
5966	34639	TOR-IR	HStoHY D7	RU486	7	3	4337.198
5966	34639	TOR-IR	HStoHY D7	RU486	7	3	3328.278
5966	34639	TOR-IR	HStoHY D7	RU486	7	3	3714.621
5966	34639	TOR-IR	HStoHY D7	RU486	7	3	3797.94
5966	34639	TOR-IR	HStoHY D7	RU486	7	3	3538.534
5966	34639	TOR-IR	HStoHY D7	RU486	7	3	4032.16
5966	34639	TOR-IR	HStoHY D7	RU486	7	3	4145.7
5966	34639	TOR-IR	HStoHY D7	RU486	7	3	2885.838
5966	34639	TOR-IR	HStoHY D7	RU486	7	3	4439.59
5966	34639	TOR-IR	HStoHY D7	RU486	7	3	4258.905
5966	34639	TOR-IR	HStoHY D7	RU486	7	3	3361.712
5966	34639	TOR-IR	HStoHY D7	RU486	7	3	3586.701
5966	34639	TOR-IR	HStoHY D7	Ethanol	7	3	5536.044
5966	34639	TOR-IR	HStoHY D7	Ethanol	7	3	5142.876
5966	34639	TOR-IR	HStoHY D7	Ethanol	7	3	5245.412
5966	34639	TOR-IR	HStoHY D7	Ethanol	7	3	6434.014
5966	34639	TOR-IR	HStoHY D7	Ethanol	7	3	5240.877
5966	34639	TOR-IR	HStoHY D7	Ethanol	7	3	5110.018
5966	34639	TOR-IR	HStoHY D7	Ethanol	7	3	5269.032
5966	34639	TOR-IR	HStoHY D7	Ethanol	7	3	5220.741
5966	34639	TOR-IR	HStoHY D7	Ethanol	7	3	5358.835
5966	34639	TOR-IR	HStoHY D7	Ethanol	7	3	5006.553
