# Supplementary material for: Multiscale analysis reveals that diet-dependent midgut plasticity emerges from alterations in both stem cell niche coupling and enterocyte size
Source: eLife. 2021 Sep 23;10:e64125. doi: 10.7554/eLife.64125 (PMC8528489; doi:10.7554/eLife.64125)
Supplement: Supplementary file 2. [file elife-64125-supp2.zip › Bonfini_script_GutPlasticity_diet_cache/html/__packages]

base
usethis
devtools
reshape2
lattice
MASS
carData
car
zoo
lmtest
ggplot2
survival
plotrix
gridExtra
agricolae
nparLD
psych
doBy
rJava
xlsxjars
xlsx
dplyr
stringr
scales
tidyr
phia
data.table
spaMM
Matrix
lme4
dotCall64
spam
viridisLite
viridis
fields
EBImage
gplots
RColorBrewer
gridGraphics
mvtnorm
TH.data
multcomp
ggrepel
metR
forcats
ggh4x
BiocGenerics
S4Vectors
IRanges
GenomeInfoDb
GenomicRanges
bdsmatrix
coxme
ggplotify
base2grob
knitr
kableExtra
plotfunctions
ggsignif
